# Supplementary material for: Bacterial Hsp70 resolves misfolded states and accelerates productive folding of a multi-domain protein
Source: Nat Commun. 2020 Jan 17;11:365. doi: 10.1038/s41467-019-14245-4 (PMC6969021; doi:10.1038/s41467-019-14245-4)
Supplement: Supplementary file 4 — Supplementary Data 1 [file 41467_2019_14245_MOESM4_ESM.xlsx]

## Sheet: Supplementary Data 1a
Supplementary Data 1│ H/DX-MS data summary.
a, Meta data analysis. n.a., not applicable.
Data set
H/DX reaction details	25 mM Hepes-KOD, 100 mM KCl, 10 mM Mg(OAc)2, 2 mM DTT, 5mM ATP, pDread = 7.1, 25 °C
H/DX time course	10, 30, 100, 300 s		10 s pulse at 10 s, 5 min, 30 min
	Native FLuc (N-FLuc)	DnaK-FLuc complex	KJE-assisted folding
# of peptides	182	55	53
Sequence coverage	0.95	0.63	0.63
Redundancy	3.76	1.65	1.56
Replicates	3	3 (independent preparations of chaperone-substrate complex)	3 (independent folding reactions, initiated from independent preparations of chaperone-substrate complex)
Controls	n.a	n.a	10 s pulse prior to initiating the folding reaction with GrpE (time zero). N-FLuc subjected to 10 s pulse.
Significant changes	0.5 Da		1 Da

## Sheet: Supplementary Data 1b
Supplementary Data 1│ H/DX-MS data summary.
b, H/DX data continuous labelling. See Methods for further details. D, deuterium; s.d., standard deviation.
Protein state	Start	End	Sequence	Peptide mass (Da)	Retention time (min)	H/DX time (min)	Uptake (D)	Uptake s.d. (D)
Native	1	15	MEDAKNIKKGPAPFY	1708.87	3.59147	0	0	0
Native	1	15	MEDAKNIKKGPAPFY	1708.87	3.6016	0.167	2.72576	0.116126
Native	1	15	MEDAKNIKKGPAPFY	1708.87	3.6049	0.5	3.14217	0.148201
Native	1	15	MEDAKNIKKGPAPFY	1708.87	3.60106	1.667	3.87143	0.118887
Native	1	15	MEDAKNIKKGPAPFY	1708.87	3.60175	5	4.36652	0.065257
Native	1	18	MEDAKNIKKGPAPFYPLE	2048.05	4.28776	0	0	0
Native	1	18	MEDAKNIKKGPAPFYPLE	2048.05	4.30175	0.167	3.66868	0.195932
Native	1	18	MEDAKNIKKGPAPFYPLE	2048.05	4.30422	0.5	4.4872	0.184365
Native	1	18	MEDAKNIKKGPAPFYPLE	2048.05	4.29759	1.667	5.3287	0.199401
Native	1	18	MEDAKNIKKGPAPFYPLE	2048.05	4.29877	5	5.89587	0.190819
Native	1	19	MEDAKNIKKGPAPFYPLED	2163.08	4.36207	0	0	0
Native	1	19	MEDAKNIKKGPAPFYPLED	2163.08	4.36996	0.167	3.86886	0.103182
Native	1	19	MEDAKNIKKGPAPFYPLED	2163.08	4.38332	0.5	4.64003	0.066149
Native	1	19	MEDAKNIKKGPAPFYPLED	2163.08	4.36903	1.667	5.54335	0.048082
Native	1	19	MEDAKNIKKGPAPFYPLED	2163.08	4.37883	5	6.088	0.092668
Native	7	26	IKKGPAPFYPLEDGTAGEQL	2131.11	5.17518	0	0	0
Native	7	26	IKKGPAPFYPLEDGTAGEQL	2131.11	5.17909	0.167	2.93902	0.082773
Native	7	26	IKKGPAPFYPLEDGTAGEQL	2131.11	5.19242	0.5	3.6178	0.037695
Native	7	26	IKKGPAPFYPLEDGTAGEQL	2131.11	5.17973	1.667	4.27064	0.055799
Native	7	26	IKKGPAPFYPLEDGTAGEQL	2131.11	5.18118	5	4.72143	0.05151
Native	17	26	LEDGTAGEQL	1032.48	4.08899	0	0	0
Native	17	26	LEDGTAGEQL	1032.48	4.09353	0.167	1.3076	0.090199
Native	17	26	LEDGTAGEQL	1032.48	4.10197	0.5	1.55037	0.074903
Native	17	26	LEDGTAGEQL	1032.48	4.0971	1.667	2.43381	0.087321
Native	17	26	LEDGTAGEQL	1032.48	4.09027	5	2.91228	0.08493
Native	19	26	DGTAGEQL	790.358	4.15726	0	0	0
Native	19	26	DGTAGEQL	790.358	4.17948	0.167	0.409732	0.06495
Native	19	26	DGTAGEQL	790.358	4.16791	0.5	0.37612	0.045593
Native	19	26	DGTAGEQL	790.358	4.18555	1.667	0.43269	0.037609
Native	19	26	DGTAGEQL	790.358	4.16988	5	0.514767	0.074935
Native	27	41	HKAMKRYALVPGTIA	1655.94	3.27846	0	0	0
Native	27	41	HKAMKRYALVPGTIA	1655.94	3.28861	0.167	1.83058	0.124264
Native	27	41	HKAMKRYALVPGTIA	1655.94	3.30067	0.5	2.01286	0.138646
Native	27	41	HKAMKRYALVPGTIA	1655.94	3.2946	1.667	2.18213	0.125008
Native	27	41	HKAMKRYALVPGTIA	1655.94	3.29027	5	2.22659	0.148838
Native	40	45	IAFTDA	637.319	4.85579	0	0	0
Native	40	45	IAFTDA	637.319	4.86751	0.167	0.20327	0.022178
Native	40	45	IAFTDA	637.319	4.87028	0.5	0.230757	0.033321
Native	40	45	IAFTDA	637.319	4.86794	1.667	0.199125	0.027879
Native	40	45	IAFTDA	637.319	4.87458	5	0.241119	0.033725
Native	42	49	FTDAHIEV	931.452	4.35989	0	0	0
Native	42	49	FTDAHIEV	931.452	4.37589	0.167	0.373163	0.02461
Native	42	49	FTDAHIEV	931.452	4.37299	0.5	0.381567	0.013712
Native	42	49	FTDAHIEV	931.452	4.3726	1.667	0.493077	0.024406
Native	42	49	FTDAHIEV	931.452	4.37029	5	0.608249	0.048475
DnaK-bound	42	50	FTDAHIEVN	1045.49	4.22636	0	0	0
DnaK-bound	42	50	FTDAHIEVN	1045.49	4.23763	0.167	1.45576	0.016703
DnaK-bound	42	50	FTDAHIEVN	1045.49	4.22687	0.5	1.52791	0.087081
DnaK-bound	42	50	FTDAHIEVN	1045.49	4.22662	1.667	1.59035	0.043727
DnaK-bound	42	50	FTDAHIEVN	1045.49	4.24144	5	1.66613	0.049519
Native	42	50	FTDAHIEVN	1045.49	3.82788	0	0	0
Native	42	50	FTDAHIEVN	1045.49	3.84349	0.167	0.781097	0.047089
Native	42	50	FTDAHIEVN	1045.49	3.84389	0.5	1.01561	0.01645
Native	42	50	FTDAHIEVN	1045.49	3.84467	1.667	1.21244	0.057521
Native	42	50	FTDAHIEVN	1045.49	3.84224	5	1.42201	0.016103
Native	43	49	TDAHIEV	784.384	3.49466	0	0	0
Native	43	49	TDAHIEV	784.384	3.51497	0.167	0.368949	0.019422
Native	43	49	TDAHIEV	784.384	3.50965	0.5	0.361449	0.020742
Native	43	49	TDAHIEV	784.384	3.51261	1.667	0.502706	0.044613
Native	43	49	TDAHIEV	784.384	3.49573	5	0.67098	0.052467
Native	43	50	TDAHIEVN	898.427	2.7039	0	0	0
Native	43	50	TDAHIEVN	898.427	2.7065	0.167	0.769922	0.05928
Native	43	50	TDAHIEVN	898.427	2.70406	0.5	1.01539	0.031397
Native	43	50	TDAHIEVN	898.427	2.70853	1.667	1.18343	0.042645
Native	43	50	TDAHIEVN	898.427	2.70247	5	1.42015	0.059262
Native	46	50	HIEVN	611.315	2.67008	0	0	0
Native	46	50	HIEVN	611.315	2.6717	0.167	0.411048	0.033783
Native	46	50	HIEVN	611.315	2.6686	0.5	0.619997	0.033322
Native	46	50	HIEVN	611.315	2.67319	1.667	0.76375	0.021631
Native	46	50	HIEVN	611.315	2.67219	5	0.861702	0.013308
Native	46	52	HIEVNIT	825.447	3.70054	0	0	0
Native	46	52	HIEVNIT	825.447	3.71169	0.167	0.664175	0.076236
Native	46	52	HIEVNIT	825.447	3.71146	0.5	1.02081	0.147453
Native	46	52	HIEVNIT	825.447	3.71009	1.667	1.29847	0.160594
Native	46	52	HIEVNIT	825.447	3.70456	5	1.36779	0.158298
Native	46	53	HIEVNITY	988.51	4.70483	0	0	0
Native	46	53	HIEVNITY	988.51	4.7005	0.167	0.526176	0.055612
Native	46	53	HIEVNITY	988.51	4.7153	0.5	0.854918	0.081874
Native	46	53	HIEVNITY	988.51	4.71474	1.667	1.07958	0.108171
Native	46	53	HIEVNITY	988.51	4.73143	5	1.14646	0.118936
Native	47	53	IEVNITY	851.451	4.62694	0	0	0
Native	47	53	IEVNITY	851.451	4.63736	0.167	0.093286	0.055337
Native	47	53	IEVNITY	851.451	4.64085	0.5	0.101479	0.08303
Native	47	53	IEVNITY	851.451	4.63849	1.667	0.174198	0.043495
Native	47	53	IEVNITY	851.451	4.64825	5	0.197189	0.043831
Native	48	53	EVNITY	738.367	4.92717	0	0	0
Native	48	53	EVNITY	738.367	4.94415	0.167	0.644447	0.051385
Native	48	53	EVNITY	738.367	4.95024	0.5	1.08269	0.045804
Native	48	53	EVNITY	738.367	4.9475	1.667	1.36935	0.068181
Native	48	53	EVNITY	738.367	4.94527	5	1.33193	0.050854
Native	51	56	ITYAEY	759.356	4.896	0	0	0
Native	51	56	ITYAEY	759.356	4.92055	0.167	0.395476	0.029374
Native	51	56	ITYAEY	759.356	4.93228	0.5	0.657961	0.01316
Native	51	56	ITYAEY	759.356	4.927	1.667	0.838696	0.023599
Native	51	56	ITYAEY	759.356	4.92728	5	0.873959	0.027626
Native	56	59	YFEM	589.233	5.87649	0	0	0
Native	56	59	YFEM	589.233	5.89404	0.167	0.010803	0.016745
Native	56	59	YFEM	589.233	5.89819	0.5	0.020614	0.008905
Native	56	59	YFEM	589.233	5.89591	1.667	0.025287	0.011256
Native	56	59	YFEM	589.233	5.89823	5	0.032816	0.010183
Native	56	60	YFEMS	676.265	5.2783	0	0	0
Native	56	60	YFEMS	676.265	5.2984	0.167	0.067091	0.063051
Native	56	60	YFEMS	676.265	5.30354	0.5	0.062519	0.062591
Native	56	60	YFEMS	676.265	5.29834	1.667	0.065101	0.062122
Native	56	60	YFEMS	676.265	5.30016	5	0.068089	0.06661
DnaK-bound	57	60	FEMS	513.201	4.06131	0	0	0
DnaK-bound	57	60	FEMS	513.201	4.07711	0.167	0.225489	0.021698
DnaK-bound	57	60	FEMS	513.201	4.06129	0.5	0.379288	0.031949
DnaK-bound	57	60	FEMS	513.201	4.05505	1.667	0.511987	0.016857
DnaK-bound	57	60	FEMS	513.201	4.07821	5	0.554268	0.029733
Native	57	60	FEMS	513.201	4.21806	0	0	0
Native	57	60	FEMS	513.201	4.24012	0.167	0.03107	0.018557
Native	57	60	FEMS	513.201	4.24092	0.5	0.034736	0.013231
Native	57	60	FEMS	513.201	4.24485	1.667	0.03929	0.017313
Native	57	60	FEMS	513.201	4.23656	5	0.037371	0.020112
Native	57	61	FEMSV	612.27	5.47551	0	0	0
Native	57	61	FEMSV	612.27	5.48876	0.167	0.011894	0.028237
Native	57	61	FEMSV	612.27	5.49351	0.5	0.006616	0.016089
Native	57	61	FEMSV	612.27	5.48866	1.667	0.013241	0.011489
Native	57	61	FEMSV	612.27	5.49173	5	0.008848	0.016041
Native	59	73	MSVRLAEAMKRYGLN	1738.91	5.78412	0	0	0
Native	59	73	MSVRLAEAMKRYGLN	1738.91	5.78912	0.167	1.22947	0.074543
Native	59	73	MSVRLAEAMKRYGLN	1738.91	5.79781	0.5	1.5425	0.225601
Native	59	73	MSVRLAEAMKRYGLN	1738.91	5.7902	1.667	1.72456	0.090159
Native	59	73	MSVRLAEAMKRYGLN	1738.91	5.79714	5	2.05202	0.239533
Native	61	80	VRLAEAMKRYGLNTNHRIVV	2340.31	4.42516	0	0	0
Native	61	80	VRLAEAMKRYGLNTNHRIVV	2340.31	4.43997	0.167	0.720099	0.068968
Native	61	80	VRLAEAMKRYGLNTNHRIVV	2340.31	4.44691	0.5	0.732653	0.060752
Native	61	80	VRLAEAMKRYGLNTNHRIVV	2340.31	4.43585	1.667	0.835733	0.065088
Native	61	80	VRLAEAMKRYGLNTNHRIVV	2340.31	4.44528	5	0.955002	0.116626
Native	64	80	AEAMKRYGLNTNHRIVV	1972.05	3.47624	0	0	0
Native	64	80	AEAMKRYGLNTNHRIVV	1972.05	3.5008	0.167	0.646899	0.211943
Native	64	80	AEAMKRYGLNTNHRIVV	1972.05	3.50289	0.5	0.691015	0.196561
Native	64	80	AEAMKRYGLNTNHRIVV	1972.05	3.5007	1.667	0.782417	0.206309
Native	64	80	AEAMKRYGLNTNHRIVV	1972.05	3.49264	5	0.881858	0.205507
Native	64	83	AEAMKRYGLNTNHRIVVCSE	2291.14	3.60563	0	0	0
Native	64	83	AEAMKRYGLNTNHRIVVCSE	2291.14	3.62957	0.167	1.07524	0.12979
Native	64	83	AEAMKRYGLNTNHRIVVCSE	2291.14	3.63098	0.5	1.27267	0.09071
Native	64	83	AEAMKRYGLNTNHRIVVCSE	2291.14	3.62622	1.667	1.42079	0.111761
Native	64	83	AEAMKRYGLNTNHRIVVCSE	2291.14	3.62708	5	1.47566	0.085225
Native	65	82	EAMKRYGLNTNHRIVVCS	2091.06	3.41111	0	0	0
Native	65	82	EAMKRYGLNTNHRIVVCS	2091.06	3.43578	0.167	1.01946	0.09295
Native	65	82	EAMKRYGLNTNHRIVVCS	2091.06	3.43554	0.5	1.18054	0.046054
Native	65	82	EAMKRYGLNTNHRIVVCS	2091.06	3.44101	1.667	1.28508	0.032905
Native	65	82	EAMKRYGLNTNHRIVVCS	2091.06	3.43163	5	1.42145	0.031661
Native	66	80	AMKRYGLNTNHRIVV	1771.97	3.22717	0	0	0
Native	66	80	AMKRYGLNTNHRIVV	1771.97	3.24994	0.167	0.637018	0.168031
Native	66	80	AMKRYGLNTNHRIVV	1771.97	3.25518	0.5	0.699106	0.157807
Native	66	80	AMKRYGLNTNHRIVV	1771.97	3.25416	1.667	0.779412	0.160953
Native	66	80	AMKRYGLNTNHRIVV	1771.97	3.24707	5	0.850956	0.155114
DnaK-bound	67	80	MKRYGLNTNHRIVV	1700.94	3.20197	0	0	0
DnaK-bound	67	80	MKRYGLNTNHRIVV	1700.94	3.22679	0.167	3.54027	0.237921
DnaK-bound	67	80	MKRYGLNTNHRIVV	1700.94	3.21943	0.5	4.1209	0.342935
DnaK-bound	67	80	MKRYGLNTNHRIVV	1700.94	3.20667	1.667	4.70817	0.19157
DnaK-bound	67	80	MKRYGLNTNHRIVV	1700.94	3.21786	5	5.00609	0.013755
Native	67	80	MKRYGLNTNHRIVV	1700.94	3.22409	0	0	0
Native	67	80	MKRYGLNTNHRIVV	1700.94	3.24421	0.167	0.643092	0.17291
Native	67	80	MKRYGLNTNHRIVV	1700.94	3.25282	0.5	0.686553	0.169004
Native	67	80	MKRYGLNTNHRIVV	1700.94	3.25147	1.667	0.787422	0.175928
Native	67	80	MKRYGLNTNHRIVV	1700.94	3.24466	5	0.848377	0.162351
Native	67	83	MKRYGLNTNHRIVVCSE	2020.02	3.43045	0	0	0
Native	67	83	MKRYGLNTNHRIVVCSE	2020.02	3.4542	0.167	1.01897	0.108787
Native	67	83	MKRYGLNTNHRIVVCSE	2020.02	3.45132	0.5	1.23766	0.08561
Native	67	83	MKRYGLNTNHRIVVCSE	2020.02	3.45769	1.667	1.38543	0.109703
Native	67	83	MKRYGLNTNHRIVVCSE	2020.02	3.44925	5	1.48452	0.126269
Native	84	88	NSLQF	608.304	5.25318	0	0	0
Native	84	88	NSLQF	608.304	5.27159	0.167	1.36083	0.037347
Native	84	88	NSLQF	608.304	5.27907	0.5	1.49158	0.010303
Native	84	88	NSLQF	608.304	5.27171	1.667	1.51466	0.011902
Native	84	88	NSLQF	608.304	5.2742	5	1.51904	0.024137
DnaK-bound	88	93	FFMPVL	753.4	7.60682	0	0	0
DnaK-bound	88	93	FFMPVL	753.4	7.60934	0.167	1.0135	0.078975
DnaK-bound	88	93	FFMPVL	753.4	7.61483	0.5	1.21898	0.089418
DnaK-bound	88	93	FFMPVL	753.4	7.61957	1.667	1.58449	0.030967
DnaK-bound	88	93	FFMPVL	753.4	7.60083	5	1.69985	0.064875
Native	88	93	FFMPVL	753.4	7.60088	0	0	0
Native	88	93	FFMPVL	753.4	7.60041	0.167	-0.014566	0.019539
Native	88	93	FFMPVL	753.4	7.60832	0.5	-0.013676	0.013771
Native	88	93	FFMPVL	753.4	7.59766	1.667	-0.001804	0.013244
Native	88	93	FFMPVL	753.4	7.60391	5	0.001462	0.018258
Native	88	95	FFMPVLGA	881.459	7.15919	0	0	0
Native	88	95	FFMPVLGA	881.459	7.1582	0.167	0.027273	0.072807
Native	88	95	FFMPVLGA	881.459	7.1578	0.5	0.015145	0.070651
Native	88	95	FFMPVLGA	881.459	7.15415	1.667	0.048364	0.053388
Native	88	95	FFMPVLGA	881.459	7.15718	5	0.01665	0.062526
DnaK-bound	89	93	FMPVL	606.332	6.32106	0	0	0
DnaK-bound	89	93	FMPVL	606.332	6.32931	0.167	0.65783	0.023517
DnaK-bound	89	93	FMPVL	606.332	6.33156	0.5	0.747081	0.098318
DnaK-bound	89	93	FMPVL	606.332	6.33862	1.667	0.959894	0.080256
DnaK-bound	89	93	FMPVL	606.332	6.31307	5	1.12306	0
Native	89	93	FMPVL	606.332	6.31286	0	0	0
Native	89	93	FMPVL	606.332	6.3154	0.167	0.004465	0.011243
Native	89	93	FMPVL	606.332	6.3192	0.5	0.00179	0.009279
Native	89	93	FMPVL	606.332	6.31337	1.667	0.020512	0.007776
Native	89	93	FMPVL	606.332	6.32584	5	0.011912	0.012276
Native	89	95	FMPVLGA	734.391	5.86733	0	0	0
Native	89	95	FMPVLGA	734.391	5.87506	0.167	0.056995	0.032333
Native	89	95	FMPVLGA	734.391	5.87595	0.5	0.119778	0.088172
Native	89	95	FMPVLGA	734.391	5.87206	1.667	0.037561	0.008893
Native	89	95	FMPVLGA	734.391	5.87731	5	0.039247	0.0264
Native	98	107	IGVAVAPAND	926.494	3.92582	0	0	0
Native	98	107	IGVAVAPAND	926.494	3.93033	0.167	0.474491	0.075241
Native	98	107	IGVAVAPAND	926.494	3.91902	0.5	0.595124	0.079382
Native	98	107	IGVAVAPAND	926.494	3.92508	1.667	0.731329	0.079121
Native	98	107	IGVAVAPAND	926.494	3.91467	5	0.797773	0.089493
Native	98	111	IGVAVAPANDIYNE	1445.73	5.27221	0	0	0
Native	98	111	IGVAVAPANDIYNE	1445.73	5.27364	0.167	2.18578	0.093979
Native	98	111	IGVAVAPANDIYNE	1445.73	5.2761	0.5	2.46541	0.030034
Native	98	111	IGVAVAPANDIYNE	1445.73	5.26989	1.667	2.75988	0.039123
Native	98	111	IGVAVAPANDIYNE	1445.73	5.27144	5	3.03853	0.066955
DnaK-bound	100	107	VAVAPAND	756.389	2.70012	0	0	0
DnaK-bound	100	107	VAVAPAND	756.389	2.69525	0.167	2.44012	0.16329
DnaK-bound	100	107	VAVAPAND	756.389	2.69302	0.5	2.94372	0.049174
DnaK-bound	100	107	VAVAPAND	756.389	2.69175	1.667	2.80292	0.210404
DnaK-bound	100	107	VAVAPAND	756.389	2.70171	5	3.08959	0.032996
Native	100	107	VAVAPAND	756.389	2.69512	0	0	0
Native	100	107	VAVAPAND	756.389	2.69699	0.167	0.554616	0.030302
Native	100	107	VAVAPAND	756.389	2.69364	0.5	0.735433	0.023493
Native	100	107	VAVAPAND	756.389	2.69929	1.667	0.901573	0.014423
Native	100	107	VAVAPAND	756.389	2.69429	5	0.956245	0.01379
Native	100	111	VAVAPANDIYNE	1275.62	4.78729	0	0	0
Native	100	111	VAVAPANDIYNE	1275.62	4.78554	0.167	2.10565	0.080962
Native	100	111	VAVAPANDIYNE	1275.62	4.79097	0.5	2.42982	0.047788
Native	100	111	VAVAPANDIYNE	1275.62	4.79034	1.667	2.66056	0.028284
Native	100	111	VAVAPANDIYNE	1275.62	4.80084	5	2.90303	0.061525
DnaK-bound	108	111	IYNE	538.251	3.05769	0	0	0
DnaK-bound	108	111	IYNE	538.251	3.10378	0.167	0.742299	0.018836
DnaK-bound	108	111	IYNE	538.251	3.02464	0.5	0.721688	0.043454
DnaK-bound	108	111	IYNE	538.251	3.0559	1.667	0.832279	0.095469
DnaK-bound	108	111	IYNE	538.251	3.0934	5	0.843808	0.005264
Native	108	111	IYNE	538.251	3.02112	0	0	0
Native	108	111	IYNE	538.251	3.08419	0.167	0.914123	0.034971
Native	108	111	IYNE	538.251	3.06386	0.5	0.907611	0.032784
Native	108	111	IYNE	538.251	3.12638	1.667	0.940097	0.036293
Native	108	111	IYNE	538.251	3.05584	5	0.891748	0.043682
Native	108	115	IYNERELL	1049.56	4.79151	0	0	0
Native	108	115	IYNERELL	1049.56	4.79987	0.167	1.2157	0.077903
Native	108	115	IYNERELL	1049.56	4.81269	0.5	1.38861	0.056684
Native	108	115	IYNERELL	1049.56	4.8037	1.667	1.67022	0.058081
Native	108	115	IYNERELL	1049.56	4.81869	5	1.94397	0.049125
DnaK-bound	108	117	IYNERELLNS	1250.64	5.12032	0	0	0
Native	108	117	IYNERELLNS	1250.64	4.64859	0	0	0
Native	108	117	IYNERELLNS	1250.64	4.65039	0.167	1.7224	0.098358
Native	108	117	IYNERELLNS	1250.64	4.6597	0.5	1.94141	0.048901
Native	108	117	IYNERELLNS	1250.64	4.65872	1.667	2.35484	0.129671
Native	108	117	IYNERELLNS	1250.64	4.6618	5	2.95495	0.040728
Native	112	118	RELLNSM	862.445	4.23702	0	0	0
Native	112	118	RELLNSM	862.445	4.25423	0.167	0.198254	0.032756
Native	112	118	RELLNSM	862.445	4.26138	0.5	0.279112	0.026474
Native	112	118	RELLNSM	862.445	4.25656	1.667	0.449523	0.025559
Native	112	118	RELLNSM	862.445	4.25137	5	0.909313	0.052095
Native	112	119	RELLNSMN	976.488	3.84313	0	0	0
Native	112	119	RELLNSMN	976.488	3.86638	0.167	0.297676	0.030918
Native	112	119	RELLNSMN	976.488	3.86798	0.5	0.365838	0.007303
Native	112	119	RELLNSMN	976.488	3.86517	1.667	0.589861	0.0463
Native	112	119	RELLNSMN	976.488	3.86085	5	1.0383	0.020919
Native	116	127	NSMNISQPTVVF	1336.66	6.15837	0	0	0
Native	116	127	NSMNISQPTVVF	1336.66	6.1614	0.167	0.21022	0.032061
Native	116	127	NSMNISQPTVVF	1336.66	6.16665	0.5	0.306136	0.037605
Native	116	127	NSMNISQPTVVF	1336.66	6.15692	1.667	0.569383	0.044024
Native	116	127	NSMNISQPTVVF	1336.66	6.16913	5	1.01258	0.040859
Native	118	127	MNISQPTVVF	1135.58	6.22475	0	0	0
Native	118	127	MNISQPTVVF	1135.58	6.22636	0.167	0.146814	0.062982
Native	118	127	MNISQPTVVF	1135.58	6.23312	0.5	0.180853	0.065347
Native	118	127	MNISQPTVVF	1135.58	6.22366	1.667	0.384305	0.053249
Native	118	127	MNISQPTVVF	1135.58	6.23796	5	0.628504	0.081443
DnaK-bound	120	127	ISQPTVVF	890.498	5.938	0	0	0
DnaK-bound	120	127	ISQPTVVF	890.498	5.95097	0.167	0.6665	0.024059
DnaK-bound	120	127	ISQPTVVF	890.498	5.94815	0.5	0.812858	0.022478
DnaK-bound	120	127	ISQPTVVF	890.498	5.95349	1.667	1.08268	0.021789
DnaK-bound	120	127	ISQPTVVF	890.498	5.93789	5	1.4671	0.027067
Native	120	127	ISQPTVVF	890.498	5.78354	0	0	0
Native	120	127	ISQPTVVF	890.498	5.78447	0.167	0.038763	0.042821
Native	120	127	ISQPTVVF	890.498	5.79041	0.5	0.021727	0.016228
Native	120	127	ISQPTVVF	890.498	5.78702	1.667	0.073235	0.018736
Native	120	127	ISQPTVVF	890.498	5.79319	5	0.176632	0.026347
Native	123	127	PTVVF	562.323	6.18815	0	0	0
Native	123	127	PTVVF	562.323	6.19555	0.167	0.122975	0.023578
Native	123	127	PTVVF	562.323	6.19105	0.5	0.185401	0.035151
Native	123	127	PTVVF	562.323	6.1926	1.667	0.226566	0.024334
Native	123	127	PTVVF	562.323	6.20262	5	0.362927	0.02744
Native	128	139	VSKKGLQKILNV	1326.85	3.76238	0	0	0
Native	128	139	VSKKGLQKILNV	1326.85	3.77115	0.167	1.86653	0.046963
Native	128	139	VSKKGLQKILNV	1326.85	3.77366	0.5	2.43586	0.020161
Native	128	139	VSKKGLQKILNV	1326.85	3.7665	1.667	3.07984	0.021168
Native	128	139	VSKKGLQKILNV	1326.85	3.76082	5	3.68568	0.043597
DnaK-bound	128	147	VSKKGLQKILNVQKKLPIIQ	2275.46	4.16359	0	0	0
DnaK-bound	128	147	VSKKGLQKILNVQKKLPIIQ	2275.46	4.17169	0.167	7.61389	0.487955
DnaK-bound	128	147	VSKKGLQKILNVQKKLPIIQ	2275.46	4.16715	0.5	8.26174	0.071395
DnaK-bound	128	147	VSKKGLQKILNVQKKLPIIQ	2275.46	4.15548	1.667	10.0118	0.013562
DnaK-bound	128	147	VSKKGLQKILNVQKKLPIIQ	2275.46	4.16127	5	9.96994	0.062715
Native	128	147	VSKKGLQKILNVQKKLPIIQ	2275.46	4.15537	0	0	0
Native	128	147	VSKKGLQKILNVQKKLPIIQ	2275.46	4.15771	0.167	3.26451	0.173143
Native	128	147	VSKKGLQKILNVQKKLPIIQ	2275.46	4.175	0.5	4.36589	0.133968
Native	128	147	VSKKGLQKILNVQKKLPIIQ	2275.46	4.15658	1.667	5.82451	0.155307
Native	128	147	VSKKGLQKILNVQKKLPIIQ	2275.46	4.15695	5	7.06735	0.177536
DnaK-bound	148	152	KIIIM	617.405	4.17822	0	0	0
DnaK-bound	148	152	KIIIM	617.405	4.2135	0.167	0.68141	0.091456
DnaK-bound	148	152	KIIIM	617.405	4.20503	0.5	0.942643	0.027056
DnaK-bound	148	152	KIIIM	617.405	4.21133	1.667	1.25115	0.04888
DnaK-bound	148	152	KIIIM	617.405	4.20681	5	1.54822	0.028311
Native	148	152	KIIIM	617.405	4.19156	0	0	0
Native	148	152	KIIIM	617.405	4.19487	0.167	-0.000237	0.015839
Native	148	152	KIIIM	617.405	4.20765	0.5	-0.036852	0.026318
Native	148	152	KIIIM	617.405	4.19774	1.667	0.021127	0.021761
Native	148	152	KIIIM	617.405	4.19875	5	-0.028594	0.02925
Native	148	164	KIIIMDSKTDYQGFQSM	2004.98	5.07553	0	0	0
Native	148	164	KIIIMDSKTDYQGFQSM	2004.98	5.08927	0.167	3.35762	0.091516
Native	148	164	KIIIMDSKTDYQGFQSM	2004.98	5.09165	0.5	3.6245	0.035519
Native	148	164	KIIIMDSKTDYQGFQSM	2004.98	5.08442	1.667	3.8307	0.061736
Native	148	164	KIIIMDSKTDYQGFQSM	2004.98	5.08482	5	3.80318	0.042263
Native	153	164	DSKTDYQGFQSM	1406.59	4.97443	0	0	0
Native	153	164	DSKTDYQGFQSM	1406.59	5.0003	0.167	2.52445	0.092287
Native	153	164	DSKTDYQGFQSM	1406.59	5.00425	0.5	2.65782	0.054235
Native	153	164	DSKTDYQGFQSM	1406.59	5.00094	1.667	2.91528	0.106974
Native	153	164	DSKTDYQGFQSM	1406.59	5.00016	5	2.98327	0.105048
Native	165	177	YTFVTSHLPPGFN	1479.73	5.57182	0	0	0
Native	165	177	YTFVTSHLPPGFN	1479.73	5.57633	0.167	2.42476	0.007988
Native	165	177	YTFVTSHLPPGFN	1479.73	5.57852	0.5	2.64931	0.022117
Native	165	177	YTFVTSHLPPGFN	1479.73	5.57318	1.667	2.89816	0.004139
Native	165	177	YTFVTSHLPPGFN	1479.73	5.58305	5	3.29564	0.004139
Native	166	179	TFVTSHLPPGFNEY	1608.77	5.76393	0	0	0
Native	166	179	TFVTSHLPPGFNEY	1608.77	5.77551	0.167	2.8699	0.08637
Native	166	179	TFVTSHLPPGFNEY	1608.77	5.77725	0.5	3.46521	0.138852
Native	166	179	TFVTSHLPPGFNEY	1608.77	5.77352	1.667	3.90578	0.245626
Native	166	179	TFVTSHLPPGFNEY	1608.77	5.77693	5	4.38707	0.1797
Native	167	177	FVTSHLPPGFN	1215.62	4.75692	0	0	0
Native	167	177	FVTSHLPPGFN	1215.62	4.74696	0.167	2.25783	0.061946
Native	167	177	FVTSHLPPGFN	1215.62	4.77261	0.5	2.31019	0.022805
Native	167	177	FVTSHLPPGFN	1215.62	4.76931	1.667	2.50195	0.016261
Native	167	177	FVTSHLPPGFN	1215.62	4.78681	5	2.85596	0.062531
Native	167	178	FVTSHLPPGFNE	1344.66	4.84987	0	0	0
Native	167	178	FVTSHLPPGFNE	1344.66	4.86853	0.167	2.46866	0.022312
Native	167	178	FVTSHLPPGFNE	1344.66	4.87942	0.5	2.63812	0.01214
Native	167	178	FVTSHLPPGFNE	1344.66	4.86871	1.667	2.94016	0.063439
Native	167	178	FVTSHLPPGFNE	1344.66	4.87275	5	3.32849	0.072233
Native	167	179	FVTSHLPPGFNEY	1507.72	5.37509	0	0	0
Native	167	179	FVTSHLPPGFNEY	1507.72	5.39254	0.167	2.67626	0.109881
Native	167	179	FVTSHLPPGFNEY	1507.72	5.40082	0.5	3.15705	0.110429
Native	167	179	FVTSHLPPGFNEY	1507.72	5.39155	1.667	3.68129	0.128427
Native	167	179	FVTSHLPPGFNEY	1507.72	5.3993	5	4.02997	0.15293
DnaK-bound	168	176	VTSHLPPGF	954.504	4.54486	0	0	0
DnaK-bound	168	176	VTSHLPPGF	954.504	4.58336	0.167	1.91356	0.033393
DnaK-bound	168	176	VTSHLPPGF	954.504	4.578	0.5	2.0286	0.074442
DnaK-bound	168	176	VTSHLPPGF	954.504	4.55343	1.667	1.99017	0.075877
DnaK-bound	168	176	VTSHLPPGF	954.504	4.55397	5	1.9503	0.040167
Native	168	176	VTSHLPPGF	954.504	4.52841	0	0	0
Native	168	176	VTSHLPPGF	954.504	4.55813	0.167	1.37019	0.036687
Native	168	176	VTSHLPPGF	954.504	4.54833	0.5	1.4421	0.017265
Native	168	176	VTSHLPPGF	954.504	4.54812	1.667	1.59363	0.018016
Native	168	176	VTSHLPPGF	954.504	4.56321	5	1.72345	0.014089
Native	168	177	VTSHLPPGFN	1068.55	4.10197	0	0	0
Native	168	177	VTSHLPPGFN	1068.55	4.11744	0.167	2.01674	0.03819
Native	168	177	VTSHLPPGFN	1068.55	4.12165	0.5	2.06354	0.017388
Native	168	177	VTSHLPPGFN	1068.55	4.11856	1.667	2.24202	0.016836
Native	168	177	VTSHLPPGFN	1068.55	4.11517	5	2.39844	0.034413
Native	168	178	VTSHLPPGFNE	1197.59	4.28688	0	0	0
Native	168	178	VTSHLPPGFNE	1197.59	4.30963	0.167	2.21154	0.060121
Native	168	178	VTSHLPPGFNE	1197.59	4.30903	0.5	2.46257	0.009401
Native	168	178	VTSHLPPGFNE	1197.59	4.30744	1.667	2.65385	0.010338
Native	168	178	VTSHLPPGFNE	1197.59	4.30643	5	2.90189	0.0394
DnaK-bound	168	179	VTSHLPPGFNEY	1360.65	4.91737	0	0	0
DnaK-bound	168	179	VTSHLPPGFNEY	1360.65	4.94075	0.167	3.71889	0.018283
DnaK-bound	168	179	VTSHLPPGFNEY	1360.65	4.91686	0.5	3.68758	0.074454
DnaK-bound	168	179	VTSHLPPGFNEY	1360.65	4.92725	1.667	3.85127	0.037679
DnaK-bound	168	179	VTSHLPPGFNEY	1360.65	4.92769	5	4.06519	0.008803
Native	168	179	VTSHLPPGFNEY	1360.65	4.91246	0	0	0
Native	168	179	VTSHLPPGFNEY	1360.65	4.9408	0.167	2.29856	0.050146
Native	168	179	VTSHLPPGFNEY	1360.65	4.95295	0.5	2.70428	0.043256
Native	168	179	VTSHLPPGFNEY	1360.65	4.94697	1.667	3.14628	0.027106
Native	168	179	VTSHLPPGFNEY	1360.65	4.93978	5	3.36568	0.043837
DnaK-bound	168	180	VTSHLPPGFNEYD	1475.68	4.88783	0	0	0
DnaK-bound	168	180	VTSHLPPGFNEYD	1475.68	4.90042	0.167	3.75126	0.146381
DnaK-bound	168	180	VTSHLPPGFNEYD	1475.68	4.88377	0.5	3.76376	0.183251
DnaK-bound	168	180	VTSHLPPGFNEYD	1475.68	4.89313	1.667	4.10918	0.139854
DnaK-bound	168	180	VTSHLPPGFNEYD	1475.68	4.88664	5	3.91024	0.078289
Native	168	180	VTSHLPPGFNEYD	1475.68	4.87782	0	0	0
Native	168	180	VTSHLPPGFNEYD	1475.68	4.90299	0.167	2.4587	0.08457
Native	168	180	VTSHLPPGFNEYD	1475.68	4.91729	0.5	2.89325	0.036294
Native	168	180	VTSHLPPGFNEYD	1475.68	4.90924	1.667	3.36572	0.024931
Native	168	180	VTSHLPPGFNEYD	1475.68	4.90447	5	3.68345	0.03952
Native	173	185	PPGFNEYDFVPES	1497.65	4.88187	0	0	0
Native	173	185	PPGFNEYDFVPES	1497.65	4.90375	0.167	2.45641	0.070007
Native	173	185	PPGFNEYDFVPES	1497.65	4.92203	0.5	2.88594	0.115994
Native	173	185	PPGFNEYDFVPES	1497.65	4.91287	1.667	3.43887	0.096663
Native	173	185	PPGFNEYDFVPES	1497.65	4.91013	5	3.58952	0.108484
Native	177	186	NEYDFVPESF	1246.53	6.85786	0	0	0
Native	177	186	NEYDFVPESF	1246.53	6.86993	0.167	1.24796	0.093554
Native	177	186	NEYDFVPESF	1246.53	6.86852	0.5	1.73092	0.081372
Native	177	186	NEYDFVPESF	1246.53	6.8693	1.667	2.17263	0.109024
Native	177	186	NEYDFVPESF	1246.53	6.87055	5	2.48174	0.079932
DnaK-bound	178	186	EYDFVPESF	1132.48	6.89931	0	0	0
DnaK-bound	178	186	EYDFVPESF	1132.48	6.89922	0.167	2.83662	0.223346
DnaK-bound	178	186	EYDFVPESF	1132.48	6.90066	0.5	2.73558	0.165764
DnaK-bound	178	186	EYDFVPESF	1132.48	6.89902	1.667	2.79852	0.26328
DnaK-bound	178	186	EYDFVPESF	1132.48	6.89895	5	2.49974	0.087283
Native	178	186	EYDFVPESF	1132.48	6.88386	0	0	0
Native	178	186	EYDFVPESF	1132.48	6.89296	0.167	1.55717	0.024638
Native	178	186	EYDFVPESF	1132.48	6.88909	0.5	1.75882	0.03266
Native	178	186	EYDFVPESF	1132.48	6.88701	1.667	2.09695	0.035775
Native	178	186	EYDFVPESF	1132.48	6.89334	5	2.30641	0.038781
Native	179	186	YDFVPESF	1003.44	6.76643	0	0	0
Native	179	186	YDFVPESF	1003.44	6.77379	0.167	1.4232	0.063119
Native	179	186	YDFVPESF	1003.44	6.76855	0.5	1.6113	0.073492
Native	179	186	YDFVPESF	1003.44	6.76225	1.667	1.90578	0.065506
Native	179	186	YDFVPESF	1003.44	6.77249	5	2.11151	0.080379
DnaK-bound	180	186	DFVPESF	840.377	6.44085	0	0	0
DnaK-bound	180	186	DFVPESF	840.377	6.44749	0.167	2.30596	0.055181
DnaK-bound	180	186	DFVPESF	840.377	6.44002	0.5	2.36635	0.029661
DnaK-bound	180	186	DFVPESF	840.377	6.43628	1.667	2.34342	0.083721
DnaK-bound	180	186	DFVPESF	840.377	6.43832	5	2.37169	0.020352
Native	180	186	DFVPESF	840.377	6.43555	0	0	0
Native	180	186	DFVPESF	840.377	6.43601	0.167	1.34293	0.00681
Native	180	186	DFVPESF	840.377	6.43617	0.5	1.40888	0.006942
Native	180	186	DFVPESF	840.377	6.42956	1.667	1.47071	0.026488
Native	180	186	DFVPESF	840.377	6.44131	5	1.61953	0.01995
Native	181	186	FVPESF	725.351	5.59698	0	0	0
Native	181	186	FVPESF	725.351	5.60301	0.167	0.582624	0.019384
Native	181	186	FVPESF	725.351	5.60857	0.5	0.647952	0.014289
Native	181	186	FVPESF	725.351	5.60562	1.667	0.717135	0.009232
Native	181	186	FVPESF	725.351	5.60698	5	0.852284	0.014254
Native	182	186	VPESF	578.282	4.48072	0	0	0
Native	182	186	VPESF	578.282	4.49901	0.167	0.696562	0.058196
Native	182	186	VPESF	578.282	4.50313	0.5	0.703193	0.036314
Native	182	186	VPESF	578.282	4.49732	1.667	0.802088	0.029339
Native	182	186	VPESF	578.282	4.50054	5	0.988425	0.033632
Native	187	193	DRDKTIA	818.437	2.6725	0	0	0
Native	187	193	DRDKTIA	818.437	2.6729	0.167	1.23951	0.085876
Native	187	193	DRDKTIA	818.437	2.67101	0.5	1.64772	0.07393
Native	187	193	DRDKTIA	818.437	2.67816	1.667	1.93767	0.065261
Native	187	193	DRDKTIA	818.437	2.68058	5	2.09777	0.077346
DnaK-bound	187	194	DRDKTIAL	931.521	3.27607	0	0	0
DnaK-bound	187	194	DRDKTIAL	931.521	3.31033	0.167	2.3226	0.062397
DnaK-bound	187	194	DRDKTIAL	931.521	3.28221	0.5	2.64814	0.046473
DnaK-bound	187	194	DRDKTIAL	931.521	3.29626	1.667	2.99014	0.099448
DnaK-bound	187	194	DRDKTIAL	931.521	3.29754	5	3.19932	0.246356
Native	187	194	DRDKTIAL	931.521	3.27693	0	0	0
Native	187	194	DRDKTIAL	931.521	3.2894	0.167	0.978026	0.159798
Native	187	194	DRDKTIAL	931.521	3.28835	0.5	1.34833	0.146345
Native	187	194	DRDKTIAL	931.521	3.27461	1.667	1.57042	0.143667
Native	187	194	DRDKTIAL	931.521	3.27257	5	1.82056	0.146403
Native	199	215	SGSTGSPKGVALPHRTA	1622.86	3.84921	0	0	0
Native	199	215	SGSTGSPKGVALPHRTA	1622.86	3.8591	0.167	2.21924	0.073642
Native	199	215	SGSTGSPKGVALPHRTA	1622.86	3.85993	0.5	2.52922	0.11946
Native	199	215	SGSTGSPKGVALPHRTA	1622.86	3.85785	1.667	3.15078	0.110717
Native	199	215	SGSTGSPKGVALPHRTA	1622.86	3.8607	5	3.48479	0.101814
Native	217	228	VRFSHARDPIFG	1401.74	3.97479	0	0	0
Native	217	228	VRFSHARDPIFG	1401.74	3.99248	0.167	0.283644	0.049432
Native	217	228	VRFSHARDPIFG	1401.74	4.00227	0.5	0.306918	0.041956
Native	217	228	VRFSHARDPIFG	1401.74	3.99811	1.667	0.394209	0.05483
Native	217	228	VRFSHARDPIFG	1401.74	3.99272	5	0.596382	0.066249
DnaK-bound	217	230	VRFSHARDPIFGNQ	1643.84	3.95508	0	0	0
DnaK-bound	217	230	VRFSHARDPIFGNQ	1643.84	3.97338	0.167	3.88582	0.181314
DnaK-bound	217	230	VRFSHARDPIFGNQ	1643.84	3.96284	0.5	3.78385	0.145593
DnaK-bound	217	230	VRFSHARDPIFGNQ	1643.84	3.96324	1.667	4.0734	0.184022
DnaK-bound	217	230	VRFSHARDPIFGNQ	1643.84	3.97465	5	4.13392	0.013164
Native	217	230	VRFSHARDPIFGNQ	1643.84	3.94493	0	0	0
Native	217	230	VRFSHARDPIFGNQ	1643.84	3.96389	0.167	0.889432	0.155575
Native	217	230	VRFSHARDPIFGNQ	1643.84	3.95532	0.5	1.01536	0.140723
Native	217	230	VRFSHARDPIFGNQ	1643.84	3.96907	1.667	1.20907	0.138164
Native	217	230	VRFSHARDPIFGNQ	1643.84	3.96295	5	1.50364	0.142596
Native	217	235	VRFSHARDPIFGNQIIPDT	2183.14	5.00067	0	0	0
Native	217	235	VRFSHARDPIFGNQIIPDT	2183.14	5.01521	0.167	2.42511	0.112661
Native	217	235	VRFSHARDPIFGNQIIPDT	2183.14	5.02404	0.5	2.70362	0.097032
Native	217	235	VRFSHARDPIFGNQIIPDT	2183.14	5.01496	1.667	3.20058	0.132754
Native	217	235	VRFSHARDPIFGNQIIPDT	2183.14	5.01286	5	3.75668	0.107341
Native	220	238	SHARDPIFGNQIIPDTAIL	2078.1	6.04041	0	0	0
Native	220	238	SHARDPIFGNQIIPDTAIL	2078.1	6.04335	0.167	2.2866	0.138821
Native	220	238	SHARDPIFGNQIIPDTAIL	2078.1	6.05654	0.5	2.52567	0.102813
Native	220	238	SHARDPIFGNQIIPDTAIL	2078.1	6.03775	1.667	3.09086	0.119353
Native	220	238	SHARDPIFGNQIIPDTAIL	2078.1	6.05486	5	3.55471	0.130369
Native	225	238	PIFGNQIIPDTAIL	1511.85	7.27748	0	0	0
Native	225	238	PIFGNQIIPDTAIL	1511.85	7.27436	0.167	2.05707	0.080025
Native	225	238	PIFGNQIIPDTAIL	1511.85	7.27512	0.5	2.35448	0.061732
Native	225	238	PIFGNQIIPDTAIL	1511.85	7.26631	1.667	2.84097	0.039057
Native	225	238	PIFGNQIIPDTAIL	1511.85	7.27108	5	3.37664	0.052857
Native	226	235	IFGNQIIPDT	1117.59	3.75198	0	0	0
Native	226	235	IFGNQIIPDT	1117.59	3.76774	0.167	2.26405	0.107191
Native	226	235	IFGNQIIPDT	1117.59	3.76729	0.5	2.5482	0.055462
Native	226	235	IFGNQIIPDT	1117.59	3.76488	1.667	2.74084	0.036473
Native	226	235	IFGNQIIPDT	1117.59	3.75837	5	2.67151	0.037531
Native	229	238	NQIIPDTAIL	1097.62	6.3155	0	0	0
Native	229	238	NQIIPDTAIL	1097.62	6.31364	0.167	1.15066	0.037453
Native	229	238	NQIIPDTAIL	1097.62	6.31464	0.5	1.31199	0.022666
Native	229	238	NQIIPDTAIL	1097.62	6.30831	1.667	1.59156	0.042289
Native	229	238	NQIIPDTAIL	1097.62	6.32037	5	1.89356	0.022252
Native	231	238	IIPDTAIL	855.519	5.99135	0	0	0
Native	231	238	IIPDTAIL	855.519	5.98172	0.167	0.639047	0.036381
Native	231	238	IIPDTAIL	855.519	5.98433	0.5	0.793949	0.013178
Native	231	238	IIPDTAIL	855.519	5.98333	1.667	1.05932	0.015927
Native	231	238	IIPDTAIL	855.519	5.98754	5	1.248	0.023869
Native	233	238	PDTAIL	629.351	5.98864	0	0	0
Native	233	238	PDTAIL	629.351	5.98113	0.167	0.48661	0.018371
Native	233	238	PDTAIL	629.351	5.98401	0.5	0.63402	0.027121
Native	233	238	PDTAIL	629.351	5.98359	1.667	0.829034	0.034924
Native	233	238	PDTAIL	629.351	5.98661	5	0.945567	0.030986
DnaK-bound	239	250	SVVPFHHGFGMF	1361.65	5.49909	0	0	0
DnaK-bound	239	250	SVVPFHHGFGMF	1361.65	5.50097	0.167	1.91363	0.050562
DnaK-bound	239	250	SVVPFHHGFGMF	1361.65	5.52281	0.5	2.18515	0.186096
DnaK-bound	239	250	SVVPFHHGFGMF	1361.65	5.5218	1.667	2.36591	0.124222
DnaK-bound	239	250	SVVPFHHGFGMF	1361.65	5.50203	5	2.8897	0.050562
Native	239	250	SVVPFHHGFGMF	1361.65	5.47764	0	0	0
Native	239	250	SVVPFHHGFGMF	1361.65	5.48198	0.167	0.433508	0.052624
Native	239	250	SVVPFHHGFGMF	1361.65	5.49925	0.5	0.630313	0.055154
Native	239	250	SVVPFHHGFGMF	1361.65	5.49508	1.667	1.01301	0.0458
Native	239	250	SVVPFHHGFGMF	1361.65	5.50289	5	1.38181	0.04643
Native	250	256	FTTLGYL	814.434	6.59809	0	0	0
Native	250	256	FTTLGYL	814.434	6.60228	0.167	0.033945	0.093535
Native	250	256	FTTLGYL	814.434	6.60338	0.5	0.053316	0.109996
Native	250	256	FTTLGYL	814.434	6.598	1.667	0.039956	0.099821
Native	250	256	FTTLGYL	814.434	6.61011	5	-0.004339	0.083702
Native	251	256	TTLGYL	667.366	5.77456	0	0	0
Native	251	256	TTLGYL	667.366	5.77923	0.167	0.007396	0.007531
Native	251	256	TTLGYL	667.366	5.78322	0.5	-0.005824	0.008194
Native	251	256	TTLGYL	667.366	5.78062	1.667	0.016426	0.020706
Native	251	256	TTLGYL	667.366	5.78614	5	0.006751	0.016532
DnaK-bound	254	259	GYLICG	625.301	5.32299	0	0	0
DnaK-bound	254	259	GYLICG	625.301	5.32823	0.167	0.01498	0.036673
DnaK-bound	254	259	GYLICG	625.301	5.31926	0.5	-0.009464	0.053701
DnaK-bound	254	259	GYLICG	625.301	5.31993	1.667	0.004167	0.044835
DnaK-bound	254	259	GYLICG	625.301	5.32794	5	-0.018691	0.066253
Native	254	259	GYLICG	625.301	5.63431	0	0	0
Native	254	259	GYLICG	625.301	5.64209	0.167	0.021462	0.057759
Native	254	259	GYLICG	625.301	5.64393	0.5	-0.052904	0.075125
Native	254	259	GYLICG	625.301	5.64498	1.667	0.05661	0.055548
Native	254	259	GYLICG	625.301	5.64415	5	0.004608	0.106577
DnaK-bound	255	260	YLICGF	715.348	7.22865	0	0	0
DnaK-bound	255	260	YLICGF	715.348	7.23335	0.167	0.854375	0.007225
DnaK-bound	255	260	YLICGF	715.348	7.23771	0.5	1.22257	0.003555
DnaK-bound	255	260	YLICGF	715.348	7.2376	1.667	1.21698	0.048915
DnaK-bound	255	260	YLICGF	715.348	7.22956	5	1.45233	0.030585
Native	255	260	YLICGF	715.348	7.21732	0	0	0
Native	255	260	YLICGF	715.348	7.22799	0.167	0.033405	0.017796
Native	255	260	YLICGF	715.348	7.2296	0.5	0.03494	0.016064
Native	255	260	YLICGF	715.348	7.22179	1.667	0.024165	0.01733
Native	255	260	YLICGF	715.348	7.23133	5	0.049425	0.016433
DnaK-bound	256	260	LICGF	552.285	6.48291	0	0	0
DnaK-bound	256	260	LICGF	552.285	6.50426	0.167	0.593082	0.024706
DnaK-bound	256	260	LICGF	552.285	6.52065	0.5	0.613426	0
DnaK-bound	256	260	LICGF	552.285	6.50262	1.667	1.00063	0.07468
DnaK-bound	256	260	LICGF	552.285	6.49557	5	0.877225	0
Native	256	260	LICGF	552.285	6.47821	0	0	0
Native	256	260	LICGF	552.285	6.48424	0.167	0.037864	0.026936
Native	256	260	LICGF	552.285	6.48793	0.5	0.014063	0.009796
Native	256	260	LICGF	552.285	6.48243	1.667	0.027145	0.011518
Native	256	260	LICGF	552.285	6.4946	5	0.021204	0.017821
Native	257	260	ICGF	439.201	5.69025	0	0	0
Native	257	260	ICGF	439.201	5.70344	0.167	0.030863	0.020512
Native	257	260	ICGF	439.201	5.70688	0.5	0.032723	0.015394
Native	257	260	ICGF	439.201	5.70479	1.667	0.053799	0.0226
Native	257	260	ICGF	439.201	5.7081	5	0.036569	0.016169
Native	260	265	FRVVLM	764.449	5.35355	0	0	0
Native	260	265	FRVVLM	764.449	5.36059	0.167	0.015825	0.139922
Native	260	265	FRVVLM	764.449	5.37614	0.5	0.016134	0.150931
Native	260	265	FRVVLM	764.449	5.36086	1.667	0.016429	0.149123
Native	260	265	FRVVLM	764.449	5.36946	5	0.027261	0.139135
DnaK-bound	261	265	RVVLM	617.38	3.58564	0	0	0
DnaK-bound	261	265	RVVLM	617.38	3.61582	0.167	0.003574	0.018516
DnaK-bound	261	265	RVVLM	617.38	3.60456	0.5	0.01589	0.015801
DnaK-bound	261	265	RVVLM	617.38	3.60588	1.667	0.006901	0.015186
DnaK-bound	261	265	RVVLM	617.38	3.6109	5	0.029546	0.015624
Native	261	265	RVVLM	617.38	3.69803	0	0	0
Native	261	265	RVVLM	617.38	3.70595	0.167	0.007203	0.037983
Native	261	265	RVVLM	617.38	3.71582	0.5	-0.01605	0.023882
Native	261	265	RVVLM	617.38	3.70743	1.667	0.008063	0.028553
Native	261	265	RVVLM	617.38	3.70297	5	0.009576	0.042573
Native	265	271	MYRFEEE	1003.42	4.4083	0	0	0
Native	265	271	MYRFEEE	1003.42	4.43382	0.167	2.03486	0.04512
Native	265	271	MYRFEEE	1003.42	4.44397	0.5	2.19387	0.033637
Native	265	271	MYRFEEE	1003.42	4.42944	1.667	2.23692	0.048085
Native	265	271	MYRFEEE	1003.42	4.43886	5	2.25401	0.033419
DnaK-bound	266	272	YRFEEEL	985.462	5.09064	0	0	0
DnaK-bound	266	272	YRFEEEL	985.462	5.10308	0.167	1.89271	0.183127
DnaK-bound	266	272	YRFEEEL	985.462	5.09103	0.5	2.08296	0.186946
DnaK-bound	266	272	YRFEEEL	985.462	5.08913	1.667	2.26764	0.159455
DnaK-bound	266	272	YRFEEEL	985.462	5.09422	5	2.41944	0.202959
Native	266	272	YRFEEEL	985.462	5.06455	0	0	0
Native	266	272	YRFEEEL	985.462	5.08735	0.167	1.58307	0.032808
Native	266	272	YRFEEEL	985.462	5.09291	0.5	1.79781	0.02684
Native	266	272	YRFEEEL	985.462	5.0858	1.667	2.05081	0.028288
Native	266	272	YRFEEEL	985.462	5.08289	5	2.23804	0.026722
DnaK-bound	269	272	EEEL	519.23	3.88127	0	0	0
DnaK-bound	269	272	EEEL	519.23	3.89823	0.167	0.742758	0.086242
DnaK-bound	269	272	EEEL	519.23	3.88345	0.5	1.06729	0.162261
DnaK-bound	269	272	EEEL	519.23	3.88072	1.667	1.13061	0.118707
DnaK-bound	269	272	EEEL	519.23	3.90587	5	1.01115	0.050127
Native	269	272	EEEL	519.23	3.86659	0	0	0
Native	269	272	EEEL	519.23	3.89497	0.167	0.548439	0.033764
Native	269	272	EEEL	519.23	3.89312	0.5	0.740205	0.017151
Native	269	272	EEEL	519.23	3.89534	1.667	1.01588	0.019478
Native	269	272	EEEL	519.23	3.88496	5	1.13049	0.023022
Native	272	279	LFLRSLQD	991.557	4.88744	0	0	0
Native	272	279	LFLRSLQD	991.557	4.89908	0.167	0.213357	0.013361
Native	272	279	LFLRSLQD	991.557	4.91328	0.5	0.225029	0.012445
Native	272	279	LFLRSLQD	991.557	4.90231	1.667	0.216957	0.025301
Native	272	279	LFLRSLQD	991.557	4.90669	5	0.289147	0.033206
Native	273	279	FLRSLQD	878.473	3.82961	0	0	0
Native	273	279	FLRSLQD	878.473	3.84946	0.167	0.217209	0.023603
Native	273	279	FLRSLQD	878.473	3.84895	0.5	0.208775	0.01063
Native	273	279	FLRSLQD	878.473	3.84747	1.667	0.259289	0.029132
Native	273	279	FLRSLQD	878.473	3.84693	5	0.310532	0.05369
DnaK-bound	273	280	FLRSLQDY	1041.54	4.93877	0	0	0
DnaK-bound	273	280	FLRSLQDY	1041.54	4.94719	0.167	2.99594	0.282222
DnaK-bound	273	280	FLRSLQDY	1041.54	4.93083	0.5	3.55556	0.115185
DnaK-bound	273	280	FLRSLQDY	1041.54	4.93329	1.667	3.59144	0.117701
DnaK-bound	273	280	FLRSLQDY	1041.54	4.93253	5	3.74261	0.169506
Native	273	280	FLRSLQDY	1041.54	4.92378	0	0	0
Native	273	280	FLRSLQDY	1041.54	4.94966	0.167	0.225975	0.024585
Native	273	280	FLRSLQDY	1041.54	4.96078	0.5	0.249329	0.038617
Native	273	280	FLRSLQDY	1041.54	4.95637	1.667	0.239066	0.028734
Native	273	280	FLRSLQDY	1041.54	4.94931	5	0.277184	0.026661
Native	275	286	RSLQDYKIQSAL	1421.77	4.44355	0	0	0
Native	275	286	RSLQDYKIQSAL	1421.77	4.4573	0.167	0.602405	0.043714
Native	275	286	RSLQDYKIQSAL	1421.77	4.46051	0.5	0.599796	0.025803
Native	275	286	RSLQDYKIQSAL	1421.77	4.45087	1.667	0.780108	0.041109
Native	275	286	RSLQDYKIQSAL	1421.77	4.45917	5	1.00174	0.062606
Native	280	286	YKIQSAL	822.472	4.07509	0	0	0
Native	280	286	YKIQSAL	822.472	4.08789	0.167	0.198087	0.236106
Native	280	286	YKIQSAL	822.472	4.0922	0.5	0.190956	0.223668
Native	280	286	YKIQSAL	822.472	4.09044	1.667	0.24194	0.240374
Native	280	286	YKIQSAL	822.472	4.08686	5	0.345704	0.23912
Native	280	291	YKIQSALLVPTL	1345.81	5.96065	0	0	0
Native	280	291	YKIQSALLVPTL	1345.81	5.95533	0.167	0.963004	0.042506
Native	280	291	YKIQSALLVPTL	1345.81	5.96753	0.5	1.04656	0.039744
Native	280	291	YKIQSALLVPTL	1345.81	5.9564	1.667	1.34365	0.068418
Native	280	291	YKIQSALLVPTL	1345.81	5.96206	5	1.67243	0.05226
Native	286	291	LLVPTL	655.439	6.23741	0	0	0
Native	286	291	LLVPTL	655.439	6.22942	0.167	0.809004	0.024816
Native	286	291	LLVPTL	655.439	6.23345	0.5	0.912501	0.02194
Native	286	291	LLVPTL	655.439	6.22394	1.667	1.15641	0.021095
Native	286	291	LLVPTL	655.439	6.24024	5	1.49572	0.061284
Native	287	291	LVPTL	542.355	5.04541	0	0	0
Native	287	291	LVPTL	542.355	5.049	0.167	0.679216	0.02244
Native	287	291	LVPTL	542.355	5.0572	0.5	0.770939	0.022425
Native	287	291	LVPTL	542.355	5.05215	1.667	1.00978	0.022956
Native	287	291	LVPTL	542.355	5.05278	5	1.26098	0.021294
Native	292	295	FSFF	547.255	7.3682	0	0	0
Native	292	295	FSFF	547.255	7.38274	0.167	0.821766	0.028833
Native	292	295	FSFF	547.255	7.385	0.5	1.00279	0.018597
Native	292	295	FSFF	547.255	7.37539	1.667	1.18982	0.027334
Native	292	295	FSFF	547.255	7.37959	5	1.30521	0.043288
Native	294	300	FFAKSTL	813.451	4.15297	0	0	0
Native	294	300	FFAKSTL	813.451	4.16164	0.167	3.07668	0.081628
Native	294	300	FFAKSTL	813.451	4.16895	0.5	2.91676	0.081007
Native	294	300	FFAKSTL	813.451	4.16414	1.667	2.88692	0.077336
Native	294	300	FFAKSTL	813.451	4.16058	5	2.952	0.086876
DnaK-bound	295	300	FAKSTL	666.382	2.7316	0	0	0
DnaK-bound	295	300	FAKSTL	666.382	2.73293	0.167	0.959479	0.048097
DnaK-bound	295	300	FAKSTL	666.382	2.72471	0.5	0.897546	0.087345
DnaK-bound	295	300	FAKSTL	666.382	2.72972	1.667	1.02636	0.079312
DnaK-bound	295	300	FAKSTL	666.382	2.7338	5	1.08772	0.024456
Native	295	300	FAKSTL	666.382	2.70635	0	0	0
Native	295	300	FAKSTL	666.382	2.70818	0.167	2.16387	0.103293
Native	295	300	FAKSTL	666.382	2.70594	0.5	2.15108	0.103683
Native	295	300	FAKSTL	666.382	2.70919	1.667	2.15901	0.10291
Native	295	300	FAKSTL	666.382	2.70593	5	2.14177	0.106118
DnaK-bound	301	309	IDKYDLSNL	1080.56	5.17305	0	0	0
DnaK-bound	301	309	IDKYDLSNL	1080.56	5.1842	0.167	3.61551	0.115886
DnaK-bound	301	309	IDKYDLSNL	1080.56	5.17711	0.5	3.6882	0.01382
DnaK-bound	301	309	IDKYDLSNL	1080.56	5.17497	1.667	3.7302	0.106978
DnaK-bound	301	309	IDKYDLSNL	1080.56	5.17654	5	3.88475	0.097196
Native	301	309	IDKYDLSNL	1080.56	5.16537	0	0	0
Native	301	309	IDKYDLSNL	1080.56	5.17712	0.167	2.41562	0.086739
Native	301	309	IDKYDLSNL	1080.56	5.18212	0.5	2.9775	0.042537
Native	301	309	IDKYDLSNL	1080.56	5.17601	1.667	3.36256	0.016962
Native	301	309	IDKYDLSNL	1080.56	5.17602	5	3.55985	0.062264
Native	308	318	NLHEIASGGAP	1065.53	5.48109	0	0	0
Native	308	318	NLHEIASGGAP	1065.53	5.49489	0.167	0.535119	0.011833
Native	308	318	NLHEIASGGAP	1065.53	5.50305	0.5	0.769045	0.03307
Native	308	318	NLHEIASGGAP	1065.53	5.49697	1.667	1.02465	0.055711
Native	308	318	NLHEIASGGAP	1065.53	5.50445	5	1.41004	0.026089
Native	310	322	HEIASGGAPLSKE	1295.66	2.70294	0	0	0
Native	310	322	HEIASGGAPLSKE	1295.66	2.70399	0.167	3.4187	0.068549
Native	310	322	HEIASGGAPLSKE	1295.66	2.70085	0.5	3.72748	0.055484
Native	310	322	HEIASGGAPLSKE	1295.66	2.7079	1.667	4.13697	0.053305
Native	310	322	HEIASGGAPLSKE	1295.66	2.7046	5	4.35012	0.069828
Native	310	324	HEIASGGAPLSKEVG	1451.75	2.71751	0	0	0
Native	310	324	HEIASGGAPLSKEVG	1451.75	2.72161	0.167	4.99081	0.060659
Native	310	324	HEIASGGAPLSKEVG	1451.75	2.71529	0.5	5.29479	0.129937
Native	310	324	HEIASGGAPLSKEVG	1451.75	2.72241	1.667	5.62158	0.139303
Native	310	324	HEIASGGAPLSKEVG	1451.75	2.71437	5	5.95191	0.058567
Native	310	325	HEIASGGAPLSKEVGE	1580.79	3.3534	0	0	0
Native	310	325	HEIASGGAPLSKEVGE	1580.79	3.36141	0.167	4.49726	0.067315
Native	310	325	HEIASGGAPLSKEVGE	1580.79	3.3557	0.5	4.95941	0.042207
Native	310	325	HEIASGGAPLSKEVGE	1580.79	3.35952	1.667	5.55157	0.043829
Native	310	325	HEIASGGAPLSKEVGE	1580.79	3.35277	5	6.07207	0.069267
DnaK-bound	310	326	HEIASGGAPLSKEVGEA	1651.83	3.53832	0	0	0
DnaK-bound	310	326	HEIASGGAPLSKEVGEA	1651.83	3.53363	0.167	8.16104	0.228588
DnaK-bound	310	326	HEIASGGAPLSKEVGEA	1651.83	3.52087	0.5	7.95768	0.225983
DnaK-bound	310	326	HEIASGGAPLSKEVGEA	1651.83	3.517	1.667	8.34276	0.219717
DnaK-bound	310	326	HEIASGGAPLSKEVGEA	1651.83	3.53686	5	8.28856	0.034079
Native	310	326	HEIASGGAPLSKEVGEA	1651.83	3.52342	0	0	0
Native	310	326	HEIASGGAPLSKEVGEA	1651.83	3.52688	0.167	4.16605	0.227554
Native	310	326	HEIASGGAPLSKEVGEA	1651.83	3.52478	0.5	4.6344	0.246215
Native	310	326	HEIASGGAPLSKEVGEA	1651.83	3.52257	1.667	5.36534	0.341846
Native	310	326	HEIASGGAPLSKEVGEA	1651.83	3.49886	5	6.00425	0.366344
Native	312	326	IASGGAPLSKEVGEA	1385.73	3.83129	0	0	0
Native	312	326	IASGGAPLSKEVGEA	1385.73	3.83187	0.167	4.7513	0.059904
Native	312	326	IASGGAPLSKEVGEA	1385.73	3.8285	0.5	5.22374	0.06035
Native	312	326	IASGGAPLSKEVGEA	1385.73	3.82716	1.667	6.02138	0.067801
Native	312	326	IASGGAPLSKEVGEA	1385.73	3.83044	5	6.4907	0.06244
Native	318	326	PLSKEVGEA	929.494	3.52	0	0	0
Native	318	326	PLSKEVGEA	929.494	3.53319	0.167	2.95506	0.157642
Native	318	326	PLSKEVGEA	929.494	3.52989	0.5	3.207	0.132121
Native	318	326	PLSKEVGEA	929.494	3.53067	1.667	3.75109	0.114672
Native	318	326	PLSKEVGEA	929.494	3.51518	5	4.02454	0.118626
Native	323	342	VGEAVAKRFHLPGIRQGYGL	2168.21	4.81045	0	0	0
Native	323	342	VGEAVAKRFHLPGIRQGYGL	2168.21	4.83034	0.167	1.89928	0.187378
Native	323	342	VGEAVAKRFHLPGIRQGYGL	2168.21	4.84035	0.5	2.59127	0.138171
Native	323	342	VGEAVAKRFHLPGIRQGYGL	2168.21	4.82328	1.667	3.78317	0.162963
Native	323	342	VGEAVAKRFHLPGIRQGYGL	2168.21	4.83074	5	5.49574	0.220901
Native	326	344	AVAKRFHLPGIRQGYGLTE	2113.17	4.1311	0	0	0
Native	326	344	AVAKRFHLPGIRQGYGLTE	2113.17	4.1374	0.167	3.43674	0.148539
Native	326	344	AVAKRFHLPGIRQGYGLTE	2113.17	4.13946	0.5	3.95852	0.153483
Native	326	344	AVAKRFHLPGIRQGYGLTE	2113.17	4.13653	1.667	4.57186	0.144798
Native	326	344	AVAKRFHLPGIRQGYGLTE	2113.17	4.1314	5	5.03952	0.082336
Native	327	345	VAKRFHLPGIRQGYGLTET	2143.18	4.28863	0	0	0
Native	327	345	VAKRFHLPGIRQGYGLTET	2143.18	4.30773	0.167	2.65955	0.091445
Native	327	345	VAKRFHLPGIRQGYGLTET	2143.18	4.31792	0.5	3.26534	0.098169
Native	327	345	VAKRFHLPGIRQGYGLTET	2143.18	4.30438	1.667	4.50548	0.095478
Native	327	345	VAKRFHLPGIRQGYGLTET	2143.18	4.31143	5	5.73053	0.09896
Native	342	349	LTETTSAI	835.441	4.81964	0	0	0
Native	342	349	LTETTSAI	835.441	4.82271	0.167	0.347292	0.133779
Native	342	349	LTETTSAI	835.441	4.83102	0.5	0.48744	0.180732
Native	342	349	LTETTSAI	835.441	4.82305	1.667	0.685981	0.070789
Native	342	349	LTETTSAI	835.441	4.8375	5	0.755519	0.057557
Native	344	350	ETTSAIL	734.393	4.77812	0	0	0
Native	344	350	ETTSAIL	734.393	4.77448	0.167	0.494041	0.075635
Native	344	350	ETTSAIL	734.393	4.78219	0.5	0.651719	0.093972
Native	344	350	ETTSAIL	734.393	4.78174	1.667	0.908597	0.109089
Native	344	350	ETTSAIL	734.393	4.78894	5	1.19684	0.1766
Native	346	350	TSAIL	504.303	4.41942	0	0	0
Native	346	350	TSAIL	504.303	4.42448	0.167	0.316855	0.054203
Native	346	350	TSAIL	504.303	4.435	0.5	0.408079	0.032107
Native	346	350	TSAIL	504.303	4.42539	1.667	0.471855	0.095137
Native	346	350	TSAIL	504.303	4.42716	5	0.456686	0.022012
Native	349	368	ILITPEGDDKPGAVGKVVPF	2052.14	5.1124	0	0	0
Native	349	368	ILITPEGDDKPGAVGKVVPF	2052.14	5.10941	0.167	2.6242	0.07208
Native	349	368	ILITPEGDDKPGAVGKVVPF	2052.14	5.12117	0.5	2.90095	0.034082
Native	349	368	ILITPEGDDKPGAVGKVVPF	2052.14	5.10647	1.667	3.39099	0.144342
Native	349	368	ILITPEGDDKPGAVGKVVPF	2052.14	5.10605	5	4.04867	0.063874
DnaK-bound	351	369	ITPEGDDKPGAVGKVVPFF	1973.04	5.4884	0	0	0
DnaK-bound	351	369	ITPEGDDKPGAVGKVVPFF	1973.04	5.49875	0.167	6.78406	0.143005
DnaK-bound	351	369	ITPEGDDKPGAVGKVVPFF	1973.04	5.50177	0.5	6.98048	0.040033
DnaK-bound	351	369	ITPEGDDKPGAVGKVVPFF	1973.04	5.5042	1.667	7.26478	0.006292
DnaK-bound	351	369	ITPEGDDKPGAVGKVVPFF	1973.04	5.49179	5	7.47989	0.006292
Native	351	369	ITPEGDDKPGAVGKVVPFF	1973.04	5.49034	0	0	0
Native	351	369	ITPEGDDKPGAVGKVVPFF	1973.04	5.49228	0.167	2.57158	0.225958
Native	351	369	ITPEGDDKPGAVGKVVPFF	1973.04	5.50091	0.5	2.75014	0.22466
Native	351	369	ITPEGDDKPGAVGKVVPFF	1973.04	5.49764	1.667	3.02271	0.242039
Native	351	369	ITPEGDDKPGAVGKVVPFF	1973.04	5.50369	5	3.45272	0.231139
DnaK-bound	351	370	ITPEGDDKPGAVGKVVPFFE	2102.08	5.36738	0	0	0
Native	351	370	ITPEGDDKPGAVGKVVPFFE	2102.08	5.37043	0	0	0
Native	351	370	ITPEGDDKPGAVGKVVPFFE	2102.08	5.37323	0.167	2.79501	0.065392
Native	351	370	ITPEGDDKPGAVGKVVPFFE	2102.08	5.38293	0.5	2.98849	0.057544
Native	351	370	ITPEGDDKPGAVGKVVPFFE	2102.08	5.37257	1.667	3.22198	0.070637
Native	351	370	ITPEGDDKPGAVGKVVPFFE	2102.08	5.38067	5	3.62805	0.098693
DnaK-bound	353	369	PEGDDKPGAVGKVVPFF	1758.91	5.4748	0	0	0
Native	353	369	PEGDDKPGAVGKVVPFF	1758.91	5.49527	0	0	0
Native	353	369	PEGDDKPGAVGKVVPFF	1758.91	5.49646	0.167	2.41424	0.057647
Native	353	369	PEGDDKPGAVGKVVPFF	1758.91	5.50392	0.5	2.52485	0.069356
Native	353	369	PEGDDKPGAVGKVVPFF	1758.91	5.49938	1.667	2.62775	0.141022
Native	353	369	PEGDDKPGAVGKVVPFF	1758.91	5.50353	5	2.9825	0.169669
Native	353	370	PEGDDKPGAVGKVVPFFE	1887.95	5.37326	0	0	0
Native	353	370	PEGDDKPGAVGKVVPFFE	1887.95	5.37479	0.167	2.52639	0.109638
Native	353	370	PEGDDKPGAVGKVVPFFE	1887.95	5.38507	0.5	2.62492	0.149463
Native	353	370	PEGDDKPGAVGKVVPFFE	1887.95	5.37479	1.667	3.04175	0.04374
Native	353	370	PEGDDKPGAVGKVVPFFE	1887.95	5.38156	5	3.25816	0.030099
Native	370	376	EAKVVDL	773.44	3.73842	0	0	0
Native	370	376	EAKVVDL	773.44	3.7493	0.167	0.65809	0.069106
Native	370	376	EAKVVDL	773.44	3.75264	0.5	0.745988	0.094823
Native	370	376	EAKVVDL	773.44	3.74888	1.667	0.802007	0.099121
Native	370	376	EAKVVDL	773.44	3.74092	5	0.837878	0.074074
DnaK-bound	372	390	KVVDLDTGKTLGVNQRGEL	2042.12	4.08712	0	0	0
DnaK-bound	372	390	KVVDLDTGKTLGVNQRGEL	2042.12	4.10196	0.167	7.35738	0.333349
DnaK-bound	372	390	KVVDLDTGKTLGVNQRGEL	2042.12	4.08512	0.5	8.54741	0.912909
DnaK-bound	372	390	KVVDLDTGKTLGVNQRGEL	2042.12	4.08556	1.667	8.8371	0.703099
DnaK-bound	372	390	KVVDLDTGKTLGVNQRGEL	2042.12	4.09728	5	9.30532	0.69868
Native	372	390	KVVDLDTGKTLGVNQRGEL	2042.12	4.07855	0	0	0
Native	372	390	KVVDLDTGKTLGVNQRGEL	2042.12	4.08561	0.167	3.09687	0.215063
Native	372	390	KVVDLDTGKTLGVNQRGEL	2042.12	4.08629	0.5	3.66227	0.207514
Native	372	390	KVVDLDTGKTLGVNQRGEL	2042.12	4.08685	1.667	4.13642	0.214128
Native	372	390	KVVDLDTGKTLGVNQRGEL	2042.12	4.07825	5	4.54756	0.221971
DnaK-bound	376	390	LDTGKTLGVNQRGEL	1600.87	3.8493	0	0	0
DnaK-bound	376	390	LDTGKTLGVNQRGEL	1600.87	3.8522	0.167	6.77731	0.052964
DnaK-bound	376	390	LDTGKTLGVNQRGEL	1600.87	3.84441	0.5	7.32085	0.282151
DnaK-bound	376	390	LDTGKTLGVNQRGEL	1600.87	3.84356	1.667	7.89363	0.151621
DnaK-bound	376	390	LDTGKTLGVNQRGEL	1600.87	3.85707	5	8.30686	0.013287
Native	376	390	LDTGKTLGVNQRGEL	1600.87	3.84799	0	0	0
Native	376	390	LDTGKTLGVNQRGEL	1600.87	3.86427	0.167	2.06728	0.110946
Native	376	390	LDTGKTLGVNQRGEL	1600.87	3.86095	0.5	2.50959	0.101694
Native	376	390	LDTGKTLGVNQRGEL	1600.87	3.85875	1.667	3.02769	0.126558
Native	376	390	LDTGKTLGVNQRGEL	1600.87	3.8584	5	3.4074	0.097414
Native	377	390	DTGKTLGVNQRGEL	1487.78	3.56867	0	0	0
Native	377	390	DTGKTLGVNQRGEL	1487.78	3.58081	0.167	1.72717	0.064734
Native	377	390	DTGKTLGVNQRGEL	1487.78	3.58533	0.5	2.13009	0.057718
Native	377	390	DTGKTLGVNQRGEL	1487.78	3.5828	1.667	2.59255	0.058004
Native	377	390	DTGKTLGVNQRGEL	1487.78	3.57872	5	3.02079	0.049692
Native	391	398	CVRGPMIM	906.436	4.3342	0	0	0
Native	391	398	CVRGPMIM	906.436	4.34364	0.167	0.817081	0.050412
Native	391	398	CVRGPMIM	906.436	4.34731	0.5	1.12848	0.054915
Native	391	398	CVRGPMIM	906.436	4.33832	1.667	1.61408	0.047388
Native	391	398	CVRGPMIM	906.436	4.33813	5	2.26495	0.086772
DnaK-bound	391	400	CVRGPMIMSG	1050.49	4.09427	0	0	0
DnaK-bound	391	400	CVRGPMIMSG	1050.49	4.11277	0.167	3.98113	0.029889
DnaK-bound	391	400	CVRGPMIMSG	1050.49	4.09649	0.5	4.17814	0.038213
DnaK-bound	391	400	CVRGPMIMSG	1050.49	4.1051	1.667	4.32795	0.027966
DnaK-bound	391	400	CVRGPMIMSG	1050.49	4.11242	5	4.46596	0.060269
Native	391	400	CVRGPMIMSG	1050.49	4.08831	0	0	0
Native	391	400	CVRGPMIMSG	1050.49	4.09444	0.167	1.24857	0.180637
Native	391	400	CVRGPMIMSG	1050.49	4.10097	0.5	1.72792	0.159231
Native	391	400	CVRGPMIMSG	1050.49	4.09584	1.667	2.35749	0.15801
Native	391	400	CVRGPMIMSG	1050.49	4.0911	5	2.96968	0.157848
Native	403	418	NDPEATNALIDKDGWL	1771.85	5.84947	0	0	0
Native	403	418	NDPEATNALIDKDGWL	1771.85	5.84424	0.167	1.80284	0.17298
Native	403	418	NDPEATNALIDKDGWL	1771.85	5.84615	0.5	2.26595	0.019655
Native	403	418	NDPEATNALIDKDGWL	1771.85	5.85059	1.667	2.72941	0.180763
Native	403	418	NDPEATNALIDKDGWL	1771.85	5.84264	5	3.09872	0.382412
Native	410	422	ALIDKDGWLHSGD	1426.7	4.82361	0	0	0
Native	410	422	ALIDKDGWLHSGD	1426.7	4.84452	0.167	1.08245	0.106239
Native	410	422	ALIDKDGWLHSGD	1426.7	4.84905	0.5	1.2033	0.061879
Native	410	422	ALIDKDGWLHSGD	1426.7	4.84153	1.667	1.51763	0.085784
Native	410	422	ALIDKDGWLHSGD	1426.7	4.84315	5	1.85214	0.118821
Native	410	425	ALIDKDGWLHSGDIAY	1773.88	5.63386	0	0	0
Native	410	425	ALIDKDGWLHSGDIAY	1773.88	5.64434	0.167	1.01819	0.135571
Native	410	425	ALIDKDGWLHSGDIAY	1773.88	5.64649	0.5	1.18115	0.176956
Native	410	425	ALIDKDGWLHSGDIAY	1773.88	5.64882	1.667	1.31691	0.075016
Native	410	425	ALIDKDGWLHSGDIAY	1773.88	5.64988	5	1.64498	0.079768
DnaK-bound	411	422	LIDKDGWLHSGD	1355.66	4.43017	0	0	0
DnaK-bound	411	422	LIDKDGWLHSGD	1355.66	4.44263	0.167	2.59826	0.012962
DnaK-bound	411	422	LIDKDGWLHSGD	1355.66	4.42576	0.5	2.67808	0.326516
DnaK-bound	411	422	LIDKDGWLHSGD	1355.66	4.41756	1.667	2.99592	0.012962
DnaK-bound	411	422	LIDKDGWLHSGD	1355.66	4.44178	5	3.10237	0.166054
Native	411	422	LIDKDGWLHSGD	1355.66	4.40104	0	0	0
Native	411	422	LIDKDGWLHSGD	1355.66	4.42127	0.167	0.869951	0.044758
Native	411	422	LIDKDGWLHSGD	1355.66	4.43157	0.5	0.980923	0.038336
Native	411	422	LIDKDGWLHSGD	1355.66	4.41666	1.667	1.07714	0.084741
Native	411	422	LIDKDGWLHSGD	1355.66	4.42617	5	1.25623	0.138582
DnaK-bound	411	425	LIDKDGWLHSGDIAY	1702.84	5.38328	0	0	0
DnaK-bound	411	425	LIDKDGWLHSGDIAY	1702.84	5.39801	0.167	3.80441	0.085704
DnaK-bound	411	425	LIDKDGWLHSGDIAY	1702.84	5.39238	0.5	3.75605	0.063357
DnaK-bound	411	425	LIDKDGWLHSGDIAY	1702.84	5.3932	1.667	4.14101	0.063357
DnaK-bound	411	425	LIDKDGWLHSGDIAY	1702.84	5.38837	5	4.86025	0.063357
Native	411	425	LIDKDGWLHSGDIAY	1702.84	5.36426	0	0	0
Native	411	425	LIDKDGWLHSGDIAY	1702.84	5.37978	0.167	0.994473	0.080253
Native	411	425	LIDKDGWLHSGDIAY	1702.84	5.38546	0.5	1.05656	0.08881
Native	411	425	LIDKDGWLHSGDIAY	1702.84	5.37935	1.667	1.18815	0.092436
Native	411	425	LIDKDGWLHSGDIAY	1702.84	5.38422	5	1.2732	0.07431
Native	412	418	IDKDGWL	846.436	5.27341	0	0	0
Native	412	418	IDKDGWL	846.436	5.29641	0.167	0.529408	0.028839
Native	412	418	IDKDGWL	846.436	5.30741	0.5	0.56778	0.009481
Native	412	418	IDKDGWL	846.436	5.29652	1.667	0.684568	0.012576
Native	412	418	IDKDGWL	846.436	5.29914	5	0.668045	0.056569
DnaK-bound	412	422	IDKDGWLHSGD	1242.57	4.07402	0	0	0
DnaK-bound	412	422	IDKDGWLHSGD	1242.57	4.0786	0.167	2.33409	0.059395
DnaK-bound	412	422	IDKDGWLHSGD	1242.57	4.0689	0.5	2.52658	0.076054
DnaK-bound	412	422	IDKDGWLHSGD	1242.57	4.06453	1.667	2.64472	0.085772
DnaK-bound	412	422	IDKDGWLHSGD	1242.57	4.08257	5	2.69725	0.057325
Native	412	422	IDKDGWLHSGD	1242.57	4.04411	0	0	0
Native	412	422	IDKDGWLHSGD	1242.57	4.06986	0.167	0.647038	0.087042
Native	412	422	IDKDGWLHSGD	1242.57	4.06788	0.5	0.734285	0.090225
Native	412	422	IDKDGWLHSGD	1242.57	4.07341	1.667	0.805356	0.090755
Native	412	422	IDKDGWLHSGD	1242.57	4.06624	5	0.929226	0.078039
DnaK-bound	412	425	IDKDGWLHSGDIAY	1589.76	5.23222	0	0	0
DnaK-bound	412	425	IDKDGWLHSGDIAY	1589.76	5.24428	0.167	3.50859	0.056088
DnaK-bound	412	425	IDKDGWLHSGDIAY	1589.76	5.23305	0.5	3.78215	0.04586
DnaK-bound	412	425	IDKDGWLHSGDIAY	1589.76	5.24108	1.667	4.01646	0.04586
DnaK-bound	412	425	IDKDGWLHSGDIAY	1589.76	5.23525	5	4.27043	0.04586
Native	412	425	IDKDGWLHSGDIAY	1589.76	5.21438	0	0	0
Native	412	425	IDKDGWLHSGDIAY	1589.76	5.22954	0.167	0.677945	0.156619
Native	412	425	IDKDGWLHSGDIAY	1589.76	5.24253	0.5	0.718687	0.145448
Native	412	425	IDKDGWLHSGDIAY	1589.76	5.22798	1.667	0.826973	0.151795
Native	412	425	IDKDGWLHSGDIAY	1589.76	5.23169	5	0.92886	0.159667
Native	413	422	DKDGWLHSGD	1129.49	4.0406	0	0	0
Native	413	422	DKDGWLHSGD	1129.49	4.06953	0.167	0.752293	0.060968
Native	413	422	DKDGWLHSGD	1129.49	4.06641	0.5	0.822262	0.070421
Native	413	422	DKDGWLHSGD	1129.49	4.07341	1.667	0.898237	0.03875
Native	413	422	DKDGWLHSGD	1129.49	4.06461	5	1.06365	0.084001
Native	423	432	IAYWDEDEHF	1324.55	5.84453	0	0	0
Native	423	432	IAYWDEDEHF	1324.55	5.8631	0.167	0.803555	0.076901
Native	423	432	IAYWDEDEHF	1324.55	5.86221	0.5	0.864328	0.052683
Native	423	432	IAYWDEDEHF	1324.55	5.86653	1.667	0.909792	0.057048
Native	423	432	IAYWDEDEHF	1324.55	5.86531	5	0.993531	0.05226
DnaK-bound	426	432	WDEDEHF	977.364	4.90834	0	0	0
DnaK-bound	426	432	WDEDEHF	977.364	4.91944	0.167	0.934785	0.059697
DnaK-bound	426	432	WDEDEHF	977.364	4.90944	0.5	0.97875	0.051059
DnaK-bound	426	432	WDEDEHF	977.364	4.90927	1.667	1.03625	0.051063
DnaK-bound	426	432	WDEDEHF	977.364	4.91264	5	1.11621	0.036946
Native	426	432	WDEDEHF	977.364	4.88329	0	0	0
Native	426	432	WDEDEHF	977.364	4.91783	0.167	0.29561	0.008699
Native	426	432	WDEDEHF	977.364	4.92586	0.5	0.318501	0.007582
Native	426	432	WDEDEHF	977.364	4.9239	1.667	0.347937	0.011653
Native	426	432	WDEDEHF	977.364	4.92037	5	0.414829	0.013138
Native	426	433	WDEDEHFF	1124.43	6.09871	0	0	0
Native	426	433	WDEDEHFF	1124.43	6.12131	0.167	0.244534	0.058289
Native	426	433	WDEDEHFF	1124.43	6.12841	0.5	0.27709	0.01492
Native	426	433	WDEDEHFF	1124.43	6.11444	1.667	0.327544	0.034454
Native	426	433	WDEDEHFF	1124.43	6.13539	5	0.338832	0.033583
Native	427	432	DEDEHF	791.284	4.88746	0	0	0
Native	427	432	DEDEHF	791.284	4.91606	0.167	0.241238	0.038905
Native	427	432	DEDEHF	791.284	4.92883	0.5	0.282334	0.063908
Native	427	432	DEDEHF	791.284	4.92481	1.667	0.235959	0.026803
Native	427	432	DEDEHF	791.284	4.92118	5	0.333884	0.031843
DnaK-bound	433	438	FIVDRL	762.451	4.92687	0	0	0
DnaK-bound	433	438	FIVDRL	762.451	4.89907	0.167	1.65965	0.019306
DnaK-bound	433	438	FIVDRL	762.451	4.89805	0.5	1.86786	0.014539
DnaK-bound	433	438	FIVDRL	762.451	4.91213	1.667	2.02273	0.010498
DnaK-bound	433	438	FIVDRL	762.451	4.89677	5	2.14291	0.001924
Native	433	438	FIVDRL	762.451	4.88643	0	0	0
Native	433	438	FIVDRL	762.451	4.89434	0.167	1.38259	0.07247
Native	433	438	FIVDRL	762.451	4.90782	0.5	1.41506	0.05526
Native	433	438	FIVDRL	762.451	4.89883	1.667	1.45452	0.053095
Native	433	438	FIVDRL	762.451	4.90348	5	1.48456	0.061445
DnaK-bound	433	441	FIVDRLKSL	1090.66	4.8069	0	0	0
DnaK-bound	433	441	FIVDRLKSL	1090.66	4.80115	0.167	3.82019	0.142
DnaK-bound	433	441	FIVDRLKSL	1090.66	4.83506	0.5	3.93528	0.183107
DnaK-bound	433	441	FIVDRLKSL	1090.66	4.83006	1.667	4.27088	0.246113
DnaK-bound	433	441	FIVDRLKSL	1090.66	4.82315	5	4.57694	0.187457
Native	433	441	FIVDRLKSL	1090.66	4.81588	0	0	0
Native	433	441	FIVDRLKSL	1090.66	4.81107	0.167	3.5045	0.059626
Native	433	441	FIVDRLKSL	1090.66	4.81697	0.5	3.60915	0.056607
Native	433	441	FIVDRLKSL	1090.66	4.80813	1.667	3.61226	0.028798
Native	433	441	FIVDRLKSL	1090.66	4.82494	5	3.67223	0.052984
DnaK-bound	435	438	VDRL	502.298	4.87395	0	0	0
DnaK-bound	435	438	VDRL	502.298	4.89428	0.167	1.31711	0.054653
DnaK-bound	435	438	VDRL	502.298	4.89549	0.5	1.46356	0.047795
DnaK-bound	435	438	VDRL	502.298	4.90731	1.667	1.57778	0.060419
DnaK-bound	435	438	VDRL	502.298	4.89099	5	1.71585	0.007842
Native	435	438	VDRL	502.298	4.88804	0	0	0
Native	435	438	VDRL	502.298	4.88982	0.167	1.23569	0.052207
Native	435	438	VDRL	502.298	4.90593	0.5	1.27027	0.019188
Native	435	438	VDRL	502.298	4.89351	1.667	1.31393	0.021559
Native	435	438	VDRL	502.298	4.90193	5	1.31989	0.035541
DnaK-bound	455	458	ESIL	461.261	4.82581	0	0	0
DnaK-bound	455	458	ESIL	461.261	4.84458	0.167	0.690399	0.048956
DnaK-bound	455	458	ESIL	461.261	4.84388	0.5	0.830992	0.049056
DnaK-bound	455	458	ESIL	461.261	4.83997	1.667	1.01686	0.066527
DnaK-bound	455	458	ESIL	461.261	4.84565	5	1.25387	0.026331
Native	455	458	ESIL	461.261	4.81796	0	0	0
Native	455	458	ESIL	461.261	4.82643	0.167	0.025789	0.022766
Native	455	458	ESIL	461.261	4.8296	0.5	0.03052	0.034404
Native	455	458	ESIL	461.261	4.82592	1.667	0.109287	0.011379
Native	455	458	ESIL	461.261	4.8335	5	0.123648	0.034175
Native	455	459	ESILL	574.345	5.58617	0	0	0
Native	455	459	ESILL	574.345	5.58444	0.167	0.133391	0.041722
Native	455	459	ESILL	574.345	5.59127	0.5	0.136109	0.037462
Native	455	459	ESILL	574.345	5.58558	1.667	0.303812	0.060548
Native	455	459	ESILL	574.345	5.58807	5	0.394558	0.137063
DnaK-bound	457	465	ILLQHPNIF	1094.64	5.4725	0	0	0
DnaK-bound	457	465	ILLQHPNIF	1094.64	5.49697	0.167	1.43062	0.048798
DnaK-bound	457	465	ILLQHPNIF	1094.64	5.49566	0.5	1.6555	0.042006
DnaK-bound	457	465	ILLQHPNIF	1094.64	5.50265	1.667	1.92877	0.076705
DnaK-bound	457	465	ILLQHPNIF	1094.64	5.48795	5	2.23904	0.067448
Native	457	465	ILLQHPNIF	1094.64	5.47121	0	0	0
Native	457	465	ILLQHPNIF	1094.64	5.47442	0.167	0.143642	0.034047
Native	457	465	ILLQHPNIF	1094.64	5.4872	0.5	0.160739	0.021116
Native	457	465	ILLQHPNIF	1094.64	5.47966	1.667	0.281598	0.029951
Native	457	465	ILLQHPNIF	1094.64	5.484	5	0.391864	0.019804
Native	459	464	LQHPNI	721.399	3.33144	0	0	0
Native	459	464	LQHPNI	721.399	3.34794	0.167	0.186479	0.062431
Native	459	464	LQHPNI	721.399	3.3452	0.5	0.256175	0.037838
Native	459	464	LQHPNI	721.399	3.34587	1.667	0.342697	0.027068
Native	459	464	LQHPNI	721.399	3.33914	5	0.41857	0.026029
DnaK-bound	459	465	LQHPNIF	868.468	4.6358	0	0	0
DnaK-bound	459	465	LQHPNIF	868.468	4.66381	0.167	1.21366	0.038832
DnaK-bound	459	465	LQHPNIF	868.468	4.65796	0.5	1.33539	0.047577
DnaK-bound	459	465	LQHPNIF	868.468	4.65853	1.667	1.41155	0.054771
DnaK-bound	459	465	LQHPNIF	868.468	4.65494	5	1.62723	0.029707
Native	459	465	LQHPNIF	868.468	4.62719	0	0	0
Native	459	465	LQHPNIF	868.468	4.63911	0.167	0.132254	0.007561
Native	459	465	LQHPNIF	868.468	4.63814	0.5	0.157718	0.008077
Native	459	465	LQHPNIF	868.468	4.63973	1.667	0.260012	0.009304
Native	459	465	LQHPNIF	868.468	4.64641	5	0.34295	0.012842
Native	459	468	LQHPNIFDAG	1111.55	4.74098	0	0	0
Native	459	468	LQHPNIFDAG	1111.55	4.74636	0.167	0.273616	0.021849
Native	459	468	LQHPNIFDAG	1111.55	4.7571	0.5	0.320566	0.025305
Native	459	468	LQHPNIFDAG	1111.55	4.75599	1.667	0.374708	0.022273
Native	459	468	LQHPNIFDAG	1111.55	4.7741	5	0.533156	0.048455
Native	466	479	DAGVAGLPGDDAGE	1243.54	4.5167	0	0	0
Native	466	479	DAGVAGLPGDDAGE	1243.54	4.52984	0.167	4.83382	0.069579
Native	466	479	DAGVAGLPGDDAGE	1243.54	4.52355	0.5	5.06566	0.020348
Native	466	479	DAGVAGLPGDDAGE	1243.54	4.52325	1.667	5.11418	0.065614
Native	466	479	DAGVAGLPGDDAGE	1243.54	4.53055	5	5.18711	0.161335
Native	484	497	VVVLEHGKTMTEKE	1599.84	2.69257	0	0	0
Native	484	497	VVVLEHGKTMTEKE	1599.84	2.69134	0.167	3.15592	0.152434
Native	484	497	VVVLEHGKTMTEKE	1599.84	2.688	0.5	3.56878	0.129568
Native	484	497	VVVLEHGKTMTEKE	1599.84	2.69299	1.667	4.01672	0.378699
Native	484	497	VVVLEHGKTMTEKE	1599.84	2.69058	5	4.48447	0.141398
DnaK-bound	484	500	VVVLEHGKTMTEKEIVD	1927.02	3.63051	0	0	0
DnaK-bound	484	500	VVVLEHGKTMTEKEIVD	1927.02	3.62082	0.167	4.67797	0.011299
DnaK-bound	484	500	VVVLEHGKTMTEKEIVD	1927.02	3.62012	0.5	5.63753	0.032983
DnaK-bound	484	500	VVVLEHGKTMTEKEIVD	1927.02	3.62206	1.667	6.28287	0.133195
DnaK-bound	484	500	VVVLEHGKTMTEKEIVD	1927.02	3.64098	5	6.64444	0.011299
Native	484	500	VVVLEHGKTMTEKEIVD	1927.02	3.6162	0	0	0
Native	484	500	VVVLEHGKTMTEKEIVD	1927.02	3.62848	0.167	3.30336	0.181026
Native	484	500	VVVLEHGKTMTEKEIVD	1927.02	3.6286	0.5	3.68294	0.138448
Native	484	500	VVVLEHGKTMTEKEIVD	1927.02	3.62407	1.667	4.21189	0.123271
Native	484	500	VVVLEHGKTMTEKEIVD	1927.02	3.61971	5	4.602	0.11998
Native	484	501	VVVLEHGKTMTEKEIVDY	2090.08	4.30586	0	0	0
Native	484	501	VVVLEHGKTMTEKEIVDY	2090.08	4.31605	0.167	3.59387	0.141385
Native	484	501	VVVLEHGKTMTEKEIVDY	2090.08	4.32049	0.5	3.90235	0.041144
Native	484	501	VVVLEHGKTMTEKEIVDY	2090.08	4.31236	1.667	4.56941	0.045005
Native	484	501	VVVLEHGKTMTEKEIVDY	2090.08	4.31997	5	4.94278	0.043737
DnaK-bound	485	497	VVLEHGKTMTEKE	1500.77	2.65863	0	0	0
DnaK-bound	485	497	VVLEHGKTMTEKE	1500.77	2.65768	0.167	3.95068	0.076101
DnaK-bound	485	497	VVLEHGKTMTEKE	1500.77	2.65451	0.5	4.31507	0.120427
DnaK-bound	485	497	VVLEHGKTMTEKE	1500.77	2.65646	1.667	4.60707	0.081621
DnaK-bound	485	497	VVLEHGKTMTEKE	1500.77	2.66002	5	4.9668	0.069429
Native	485	497	VVLEHGKTMTEKE	1500.77	2.67686	0	0	0
Native	485	497	VVLEHGKTMTEKE	1500.77	2.67726	0.167	2.9569	0.165897
Native	485	497	VVLEHGKTMTEKE	1500.77	2.67267	0.5	3.34334	0.146325
Native	485	497	VVLEHGKTMTEKE	1500.77	2.68266	1.667	3.79742	0.145788
Native	485	497	VVLEHGKTMTEKE	1500.77	2.67566	5	4.18142	0.149464
DnaK-bound	485	500	VVLEHGKTMTEKEIVD	1827.95	3.36314	0	0	0
DnaK-bound	485	500	VVLEHGKTMTEKEIVD	1827.95	3.3783	0.167	4.68252	0.262419
DnaK-bound	485	500	VVLEHGKTMTEKEIVD	1827.95	3.3662	0.5	5.23502	0.261975
DnaK-bound	485	500	VVLEHGKTMTEKEIVD	1827.95	3.36895	1.667	5.74602	0.262592
DnaK-bound	485	500	VVLEHGKTMTEKEIVD	1827.95	3.38252	5	6.4643	0.249854
Native	485	500	VVLEHGKTMTEKEIVD	1827.95	3.34461	0	0	0
Native	485	500	VVLEHGKTMTEKEIVD	1827.95	3.36079	0.167	2.94436	0.162394
Native	485	500	VVLEHGKTMTEKEIVD	1827.95	3.35927	0.5	3.33083	0.149486
Native	485	500	VVLEHGKTMTEKEIVD	1827.95	3.36368	1.667	3.74284	0.151595
Native	485	500	VVLEHGKTMTEKEIVD	1827.95	3.355	5	4.15407	0.150646
DnaK-bound	485	501	VVLEHGKTMTEKEIVDY	1991.02	3.98451	0	0	0
DnaK-bound	485	501	VVLEHGKTMTEKEIVDY	1991.02	3.98412	0.167	5.49545	0.260185
DnaK-bound	485	501	VVLEHGKTMTEKEIVDY	1991.02	3.97592	0.5	6.09501	0.176012
DnaK-bound	485	501	VVLEHGKTMTEKEIVDY	1991.02	3.98602	1.667	6.06799	0.030028
DnaK-bound	485	501	VVLEHGKTMTEKEIVDY	1991.02	3.99009	5	6.59778	0.05864
Native	485	501	VVLEHGKTMTEKEIVDY	1991.02	4.09604	0	0	0
Native	485	501	VVLEHGKTMTEKEIVDY	1991.02	4.10951	0.167	3.27079	0.06405
Native	485	501	VVLEHGKTMTEKEIVDY	1991.02	4.11538	0.5	3.62809	0.08234
Native	485	501	VVLEHGKTMTEKEIVDY	1991.02	4.1116	1.667	4.13699	0.072337
Native	485	501	VVLEHGKTMTEKEIVDY	1991.02	4.10857	5	4.51729	0.34583
Native	486	497	VLEHGKTMTEKE	1401.7	2.68142	0	0	0
Native	486	497	VLEHGKTMTEKE	1401.7	2.68369	0.167	2.91468	0.146136
Native	486	497	VLEHGKTMTEKE	1401.7	2.67647	0.5	3.34745	0.087332
Native	486	497	VLEHGKTMTEKE	1401.7	2.68811	1.667	3.73118	0.086751
Native	486	497	VLEHGKTMTEKE	1401.7	2.68171	5	4.01939	0.057005
Native	486	500	VLEHGKTMTEKEIVD	1728.88	3.61293	0	0	0
Native	486	500	VLEHGKTMTEKEIVD	1728.88	3.62926	0.167	3.19739	0.094051
Native	486	500	VLEHGKTMTEKEIVD	1728.88	3.62534	0.5	3.61424	0.245925
Native	486	500	VLEHGKTMTEKEIVD	1728.88	3.62071	1.667	4.11775	0.100347
Native	486	500	VLEHGKTMTEKEIVD	1728.88	3.62351	5	4.52458	0.23651
Native	487	497	LEHGKTMTEKE	1302.64	2.68076	0	0	0
Native	487	497	LEHGKTMTEKE	1302.64	2.68278	0.167	2.69367	0.379872
Native	487	497	LEHGKTMTEKE	1302.64	2.67879	0.5	3.21537	0.294714
Native	487	497	LEHGKTMTEKE	1302.64	2.68358	1.667	3.49721	0.291361
Native	487	497	LEHGKTMTEKE	1302.64	2.68096	5	3.83948	0.300802
Native	498	501	IVDY	509.261	4.2094	0	0	0
Native	498	501	IVDY	509.261	4.2342	0.167	0.216416	0.042818
Native	498	501	IVDY	509.261	4.23656	0.5	0.230101	0.050973
Native	498	501	IVDY	509.261	4.2385	1.667	0.306085	0.059355
Native	498	501	IVDY	509.261	4.23306	5	0.316756	0.045348
Native	501	508	YVASQVTT	868.441	3.45237	0	0	0
Native	501	508	YVASQVTT	868.441	3.47062	0.167	2.0324	0.05328
Native	501	508	YVASQVTT	868.441	3.45867	0.5	2.46095	0.059554
Native	501	508	YVASQVTT	868.441	3.46928	1.667	3.12965	0.115386
Native	501	508	YVASQVTT	868.441	3.43921	5	3.58933	0.051719
DnaK-bound	501	518	YVASQVTTAKKLRGGVVF	1924.1	4.05996	0	0	0
DnaK-bound	501	518	YVASQVTTAKKLRGGVVF	1924.1	4.06307	0.167	7.53525	0.30855
DnaK-bound	501	518	YVASQVTTAKKLRGGVVF	1924.1	4.0498	0.5	8.47924	0.038511
DnaK-bound	501	518	YVASQVTTAKKLRGGVVF	1924.1	4.04888	1.667	9.52688	0.112164
DnaK-bound	501	518	YVASQVTTAKKLRGGVVF	1924.1	4.05685	5	10.2891	0.135399
Native	501	518	YVASQVTTAKKLRGGVVF	1924.1	4.0496	0	0	0
Native	501	518	YVASQVTTAKKLRGGVVF	1924.1	4.0518	0.167	3.8199	0.217775
Native	501	518	YVASQVTTAKKLRGGVVF	1924.1	4.05459	0.5	5.06084	0.180187
Native	501	518	YVASQVTTAKKLRGGVVF	1924.1	4.04125	1.667	7.12639	0.182499
Native	501	518	YVASQVTTAKKLRGGVVF	1924.1	4.03493	5	8.50825	0.174349
DnaK-bound	502	518	VASQVTTAKKLRGGVVF	1761.04	3.69691	0	0	0
DnaK-bound	502	518	VASQVTTAKKLRGGVVF	1761.04	3.70876	0.167	7.24538	0.219998
DnaK-bound	502	518	VASQVTTAKKLRGGVVF	1761.04	3.69392	0.5	8.17231	0.149993
DnaK-bound	502	518	VASQVTTAKKLRGGVVF	1761.04	3.69418	1.667	8.93928	0.202503
DnaK-bound	502	518	VASQVTTAKKLRGGVVF	1761.04	3.70533	5	9.46999	0.239483
Native	502	518	VASQVTTAKKLRGGVVF	1761.04	3.69647	0	0	0
Native	502	518	VASQVTTAKKLRGGVVF	1761.04	3.70081	0.167	3.66294	0.227393
Native	502	518	VASQVTTAKKLRGGVVF	1761.04	3.7001	0.5	4.8954	0.172776
Native	502	518	VASQVTTAKKLRGGVVF	1761.04	3.6892	1.667	6.78171	0.225286
Native	502	518	VASQVTTAKKLRGGVVF	1761.04	3.68302	5	8.20149	0.233754
Native	505	518	QVTTAKKLRGGVVF	1503.9	3.28804	0	0	0
Native	505	518	QVTTAKKLRGGVVF	1503.9	3.29765	0.167	3.0217	0.258619
Native	505	518	QVTTAKKLRGGVVF	1503.9	3.29312	0.5	4.16705	0.270512
Native	505	518	QVTTAKKLRGGVVF	1503.9	3.29439	1.667	5.67081	0.139442
Native	505	518	QVTTAKKLRGGVVF	1503.9	3.27328	5	6.66139	0.258974
Native	506	518	VTTAKKLRGGVVF	1375.84	2.72735	0	0	0
Native	506	518	VTTAKKLRGGVVF	1375.84	2.72462	0.167	2.74514	0.127173
Native	506	518	VTTAKKLRGGVVF	1375.84	2.71596	0.5	3.57894	0.071624
Native	506	518	VTTAKKLRGGVVF	1375.84	2.71376	1.667	5.19436	0.060759
Native	506	518	VTTAKKLRGGVVF	1375.84	2.71419	5	6.18777	0.116737
Native	507	519	TTAKKLRGGVVFV	1375.84	3.16688	0	0	0
Native	507	519	TTAKKLRGGVVFV	1375.84	3.16888	0.167	2.50112	0.143591
Native	507	519	TTAKKLRGGVVFV	1375.84	3.17093	0.5	3.46643	0.126443
Native	507	519	TTAKKLRGGVVFV	1375.84	3.16467	1.667	5.02228	0.128026
Native	507	519	TTAKKLRGGVVFV	1375.84	3.16581	5	6.18808	0.184526
Native	509	518	AKKLRGGVVF	1074.68	2.70595	0	0	0
Native	509	518	AKKLRGGVVF	1074.68	2.70808	0.167	1.02796	0.057523
Native	509	518	AKKLRGGVVF	1074.68	2.70415	0.5	1.69709	0.058312
Native	509	518	AKKLRGGVVF	1074.68	2.70908	1.667	3.15537	0.073886
Native	509	518	AKKLRGGVVF	1074.68	2.70405	5	4.08314	0.026836
DnaK-bound	519	530	VDEVPKGLTGKL	1255.73	4.17618	0	0	0
DnaK-bound	519	530	VDEVPKGLTGKL	1255.73	4.18743	0.167	5.088	0.121501
DnaK-bound	519	530	VDEVPKGLTGKL	1255.73	4.17829	0.5	5.27862	0.100524
DnaK-bound	519	530	VDEVPKGLTGKL	1255.73	4.17878	1.667	5.46882	0.08876
DnaK-bound	519	530	VDEVPKGLTGKL	1255.73	4.18768	5	5.52839	0.123865
Native	519	530	VDEVPKGLTGKL	1255.73	4.16814	0	0	0
Native	519	530	VDEVPKGLTGKL	1255.73	4.17626	0.167	4.36162	0.086328
Native	519	530	VDEVPKGLTGKL	1255.73	4.17858	0.5	4.79906	0.045968
Native	519	530	VDEVPKGLTGKL	1255.73	4.17779	1.667	5.2435	0.04974
Native	519	530	VDEVPKGLTGKL	1255.73	4.17433	5	5.35014	0.099684
DnaK-bound	519	532	VDEVPKGLTGKLDA	1441.79	4.17233	0	0	0
DnaK-bound	519	532	VDEVPKGLTGKLDA	1441.79	4.18011	0.167	5.89503	0.06269
DnaK-bound	519	532	VDEVPKGLTGKLDA	1441.79	4.17085	0.5	6.13134	0.071169
DnaK-bound	519	532	VDEVPKGLTGKLDA	1441.79	4.16814	1.667	6.3248	0.045966
DnaK-bound	519	532	VDEVPKGLTGKLDA	1441.79	4.18094	5	6.40239	0.014331
Native	519	532	VDEVPKGLTGKLDA	1441.79	4.16446	0	0	0
Native	519	532	VDEVPKGLTGKLDA	1441.79	4.16582	0.167	5.03829	0.092233
Native	519	532	VDEVPKGLTGKLDA	1441.79	4.16845	0.5	5.59737	0.009711
Native	519	532	VDEVPKGLTGKLDA	1441.79	4.1683	1.667	6.11592	0.029362
Native	519	532	VDEVPKGLTGKLDA	1441.79	4.16269	5	6.16458	0.073285
DnaK-bound	519	537	VDEVPKGLTGKLDARKIRE	2124.21	3.57287	0	0	0
DnaK-bound	519	537	VDEVPKGLTGKLDARKIRE	2124.21	3.5729	0.167	7.31318	0.207516
DnaK-bound	519	537	VDEVPKGLTGKLDARKIRE	2124.21	3.56481	0.5	8.10385	0.132139
DnaK-bound	519	537	VDEVPKGLTGKLDARKIRE	2124.21	3.566	1.667	8.44465	0.233578
DnaK-bound	519	537	VDEVPKGLTGKLDARKIRE	2124.21	3.58295	5	8.6884	0.341795
Native	519	537	VDEVPKGLTGKLDARKIRE	2124.21	3.57338	0	0	0
Native	519	537	VDEVPKGLTGKLDARKIRE	2124.21	3.57749	0.167	5.92946	0.193251
Native	519	537	VDEVPKGLTGKLDARKIRE	2124.21	3.58562	0.5	6.64619	0.154784
Native	519	537	VDEVPKGLTGKLDARKIRE	2124.21	3.5783	1.667	7.52159	0.148763
Native	519	537	VDEVPKGLTGKLDARKIRE	2124.21	3.57904	5	8.03854	0.169282
Native	520	532	DEVPKGLTGKLDA	1342.72	4.16489	0	0	0
Native	520	532	DEVPKGLTGKLDA	1342.72	4.16813	0.167	4.86594	0.179037
Native	520	532	DEVPKGLTGKLDA	1342.72	4.16798	0.5	5.52542	0.084317
Native	520	532	DEVPKGLTGKLDA	1342.72	4.17033	1.667	5.89115	0.028709
Native	520	532	DEVPKGLTGKLDA	1342.72	4.16252	5	6.07812	0.102702
Native	523	537	PKGLTGKLDARKIRE	1682.01	3.5722	0	0	0
Native	523	537	PKGLTGKLDARKIRE	1682.01	3.58112	0.167	5.03293	0.113946
Native	523	537	PKGLTGKLDARKIRE	1682.01	3.58202	0.5	5.80836	0.275074
Native	523	537	PKGLTGKLDARKIRE	1682.01	3.58124	1.667	6.50671	0.073727
Native	523	537	PKGLTGKLDARKIRE	1682.01	3.57908	5	6.87811	0.130896
Native	523	539	PKGLTGKLDARKIREIL	1908.18	4.78798	0	0	0
Native	523	539	PKGLTGKLDARKIREIL	1908.18	4.79002	0.167	5.29531	0.145595
Native	523	539	PKGLTGKLDARKIREIL	1908.18	4.79831	0.5	5.9778	0.058016
Native	523	539	PKGLTGKLDARKIREIL	1908.18	4.78072	1.667	6.64492	0.11128
Native	523	539	PKGLTGKLDARKIREIL	1908.18	4.79386	5	7.08204	0.039576
DnaK-bound	531	539	DARKIREIL	1113.67	3.46605	0	0	0
DnaK-bound	531	539	DARKIREIL	1113.67	3.48029	0.167	3.30449	0.015427
DnaK-bound	531	539	DARKIREIL	1113.67	3.46933	0.5	3.50926	0.098471
DnaK-bound	531	539	DARKIREIL	1113.67	3.46803	1.667	4.06921	0.106659
DnaK-bound	531	539	DARKIREIL	1113.67	3.46568	5	4.58774	0.015899
Native	531	539	DARKIREIL	1113.67	3.46507	0	0	0
Native	531	539	DARKIREIL	1113.67	3.47337	0.167	1.06446	0.017001
Native	531	539	DARKIREIL	1113.67	3.47249	0.5	1.33017	0.022141
Native	531	539	DARKIREIL	1113.67	3.47145	1.667	1.76156	0.025156
Native	531	539	DARKIREIL	1113.67	3.45263	5	2.24505	0.047222
DnaK-bound	533	539	RKIREIL	927.61	2.69503	0	0	0
DnaK-bound	533	539	RKIREIL	927.61	2.69105	0.167	1.59652	0.080241
DnaK-bound	533	539	RKIREIL	927.61	2.68762	0.5	2.02687	0.2118
DnaK-bound	533	539	RKIREIL	927.61	2.68784	1.667	2.49317	0.199563
DnaK-bound	533	539	RKIREIL	927.61	2.69504	5	2.99615	0.078754
Native	533	539	RKIREIL	927.61	2.69515	0	0	0
Native	533	539	RKIREIL	927.61	2.69808	0.167	0.237312	0.018273
Native	533	539	RKIREIL	927.61	2.69194	0.5	0.277149	0.027452
Native	533	539	RKIREIL	927.61	2.70133	1.667	0.470945	0.051941
Native	533	539	RKIREIL	927.61	2.69564	5	0.880003	0.063175
Native	538	549	ILIKAKKGGKSK	1270.86	2.65854	0	0	0
Native	538	549	ILIKAKKGGKSK	1270.86	2.66213	0.167	1.09885	0.19008
Native	538	549	ILIKAKKGGKSK	1270.86	2.65807	0.5	1.3801	0.061486
Native	538	549	ILIKAKKGGKSK	1270.86	2.65914	1.667	1.3529	0.146672
Native	538	549	ILIKAKKGGKSK	1270.86	2.65904	5	1.45767	0.13619
DnaK-bound	538	550	ILIKAKKGGKSKL	1383.94	2.6144	0	0	0
DnaK-bound	538	550	ILIKAKKGGKSKL	1383.94	2.61039	0.167	3.37557	0.118124
DnaK-bound	538	550	ILIKAKKGGKSKL	1383.94	2.61635	0.5	3.70383	0.112855
DnaK-bound	538	550	ILIKAKKGGKSKL	1383.94	2.61124	1.667	3.84007	0.061674
DnaK-bound	538	550	ILIKAKKGGKSKL	1383.94	2.61188	5	3.98203	0.015761
Native	538	550	ILIKAKKGGKSKL	1383.94	2.70851	0	0	0
Native	538	550	ILIKAKKGGKSKL	1383.94	2.71182	0.167	2.65865	0.090441
Native	538	550	ILIKAKKGGKSKL	1383.94	2.69736	0.5	2.7874	0.153217
Native	538	550	ILIKAKKGGKSKL	1383.94	2.71047	1.667	3.08049	0.177911
Native	538	550	ILIKAKKGGKSKL	1383.94	2.70184	5	3.08889	0.356094

## Sheet: Supplementary Data 1c
Supplementary Data 1│ H/DX-MS data summary.
c, H/DX data pulsed labelling. Peptides marked in bold showed a change in deuterium uptake of >1 Da during folding and were considered for further analysis. See Methods for further details. D, deuterium.
Peptide	Folding time (min)				Native state control
	0	0.167	5	30
	D uptake (Da)
7-26	5.2713	4.0293	3.4776	2.5141	2.939
42-50	1.4438	0.9451	1.0174	0.9902	0.7168
46-53	2.6487	1.1829	0.6452	0.357	0.4983
57-60	0.2576	0.2007	0.2207	0.2101	0.0423
57-61	1.2036	0.5255	0.2733	0.1463	0.0378
67-80	3.1732	2.1694	1.5687	1.1095	0.5708
88-93	0.9018	0.6741	0.3933	0.2161	0
89-93	0.5908	0.4219	0.2433	0.1223	0.0266
100-107	2.1171	1.5972	1.1449	0.8754	0.4872
108-111	0.7574	0.608	0.5898	0.5882	0.7284
118-127	1.8599	1.4912	1.1135	0.608	0.1589
120-127	0.676	0.4969	0.4524	0.4355	0.0655
128-147	7.6458	5.5139	4.2017	2.879	2.7476
148-152	0.8071	0.6377	0.4844	0.3176	0.0031
168-176	2.0278	1.302	1.2749	1.1275	1.3423
168-179	3.6309	2.5142	2.4124	2.1016	2.2143
168-180	3.5273	2.7693	2.3979	1.9813	2.4037
178-186	2.6754	1.8598	1.5621	1.3419	1.4875
180-186	2.1345	1.485	1.3236	1.117	1.1717
187-194	2.4674	1.8786	1.5716	1.1628	0.845
217-230	3.8128	2.6768	1.9829	1.6053	0.8125
229-238	2.6425	1.9267	1.421	1.1416	1.1155
231-238	1.5359	1.2151	0.8712	0.6421	0.4734
239-250	1.8443	1.3341	1.1168	0.836	0.7138
251-256	0.8295	0.6486	0.3543	0.176	0.0591
254-259	-0.0323	0.007	-0.0612	-0.1077	-0.0723
255-260	0.799	0.6078	0.33	0.1547	0.075
256-260	0.5384	0.362	0.2378	0.1339	0.0515
257-260	0.4516	0.3464	0.1967	0.0971	0.0332
261-265	0.0303	0.077	0.2619	0.0199	-0.0261
266-272	1.9736	1.1893	1.1257	1.021	1.6489
269-272	0.7953	0.4168	0.3673	0.2767	0.4764
273-279	2.2812	1.6437	1.027	0.5747	0.2205
273-280	2.8317	2.0497	1.4003	0.9971	0.2452
280-286	2.5453	1.7567	1.1955	0.7107	0.204
287-291	1.1087	0.8034	0.7784	0.66	0.7295
301-309	3.3719	2.3269	2.0161	1.5821	1.5964
310-326	7.1001	5.1796	4.2872	3.4687	3.4677
351-369	7.1044	4.8158	3.7818	3.1569	2.4689
372-390	7.7693	5.372	4.3585	3.4556	2.8841
391-400	4.0163	2.797	2.1275	1.5576	1.0114
411-425	3.7404	2.4761	2.1239	1.5456	0.9246
412-422	2.215	1.6012	1.3203	1.0915	0.7027
412-425	3.2818	2.1798	1.779	1.3299	0.6863
426-432	0.7882	0.6006	0.5202	0.4317	0.2535
426-433	0.8585	0.7281	0.5436	0.4984	0.3242
433-438	1.7353	1.1812	1.1098	0.8862	1.1348
433-441	3.9781	2.783	2.5909	2.3785	3.0625
435-438	1.4697	0.9752	0.9023	0.7699	1.1044
455-458	0.3961	0.2184	0.1129	0.078	0.0184
457-465	0.9953	0.6465	0.4283	0.3447	0.1923
459-465	0.6814	0.466	0.3387	0.2947	0.1089
484-500	4.2624	2.994	2.7228	2.6445	3.0596
485-497	3.5832	2.4784	2.4174	2.2042	2.8325
485-500	4.0732	2.8763	2.3255	2.2814	2.7846
501-518	6.377	4.3274	3.6321	2.9849	3.1265
502-518	6.1065	4.1467	3.4678	2.9019	3.0456
519-530	4.6507	3.317	3.5751	3.1114	4.2154
519-532	5.5299	3.9529	3.9588	3.7017	4.9238
519-537	6.4228	4.5404	4.5432	3.9676	5.384
531-539	2.2494	1.15	0.9386	0.8944	1.075
533-539	1.229	0.6542	0.4878	0.3438	0.2008
538-550	3.0194	2.0996	2.083	1.8281	1.7181
