# Supplementary material for: Bacterial Hsp70 resolves misfolded states and accelerates productive folding of a multi-domain protein
Source: Nat Commun. 2020 Jan 17;11:365. doi: 10.1038/s41467-019-14245-4 (PMC6969021; doi:10.1038/s41467-019-14245-4)
Supplement: Supplementary file 5 — Source Data [file 41467_2019_14245_MOESM5_ESM.xlsx]

## Sheet: Fig. 2b
Time (min)	Average (n=10) KJE-Ass. (%)	KJE-Ass. s.d. (%)		Time (min)	Average (n=3) Spont. (%)	Spont. s.d. (%)
1	10.3261	3.83556		5	1.4315	0.0687672
2	18.6461	3.29705		15	4.43174	0.369737
3	31.7424	6.0618		30	8.02345	0.114425
4	41.9479	7.95867		45	9.36441	1.05949
5	53.4506	4.33946		60	12.8283	1.01303
7.5	64.8153	5.21158		90	14.2653	1.32347
10	73.5878	3.61156		120	16.6204	1.63683
15	82.1063	6.95704		180	20.6	0.957788
20	88.24	7.04754		240	20.4781	0.648358
30	90.5129	5.27649		300	22.2126	1.09058
45	90.8098	5.19818		360	23.8287	0.762648
60	89.6769	6.84002		420	24.8133	0.809144
90	89.719	4.74005		600	23.545	0.667297
120	88.9171	5.38146
180	87.4802	4.20783
240	87.5997	6.01232
360	86.9607	5.41465
480	86.2103	7.63163
600	88.3873	3.91726

## Sheet: Fig. 2c
Time (min)	Average (n=3) Spont. 200 nM (%)	Spont. 200 nM s.d. (%)	Average (n=3) Spont. 50 nM (%)	Spont. 50 nM s.d. (%)	Average (n=3) Spont. 10 nM (%)	Spont. 10 nM s.d. (%)	Average (n=3) Spont. 1 nM (%)	Spont. 1 nM s.d. (%)	Average (n=3) Spont. 0.1 nM (%)	Spont. 0.1 nM s.d. (%)		Time (min)	Average (n=3) +KJE-ATP 2 h (%)	KJE-ATP 2 h s.d. (%)		Time (min)	Average (n=3) +KJE-ATP 4 h (%)	KJE-ATP 4 h s.d. (%)		Time (min)	Average (n=3) +KJE-ATP 8 h (%)	KJE-ATP 8 h s.d. (%)
5	1.97046	0.283781	2.15614	0.157154	2.51286	0.0525422	3.68787	0.174904	3.93522	0.244835		121	53.7392	7.54489		241	63.6186	4.05969		481	68.4054	3.77489
15	2.52898	0.161894	7.49937	0.947573	8.40352	0.161556	10.7149	0.414159	11.8635	1.35071		123	50.3761	5.33976		243	63.6471	3.66924		483	68.4775	2.2703
30	5.30861	0.426772	12.0555	1.18069	16.4018	1.73195	16.6113	1.87117	21.2263	1.36788		125	60.4671	3.29443		245	65.694	1.98256		485	71.9121	3.84097
45	9.20773	0.929351	15.79	1.58824	22.5591	1.53325	23.9705	2.37288	25.2606	1.38956		127.5	66.3027	3.54851		247.5	70.6222	0.6773		487.5	73.0182	2.93271
60	7.70273	1.31957	20.5184	1.10004	29.4944	1.91998	28.4478	0.0954634	31.8362	0.411688		130	71.7234	2.19251		250	74.0293	1.41195		490	75.4576	3.00366
90	9.52942	0.746802	22.7349	1.53848	34.5542	1.36787	38.2976	0.928675	36.8999	1.05988		135	78.6515	4.51808		255	80.2765	2.30585		495	79.7261	1.70772
120	13.183	2.39044	30.5011	1.54795	39.1201	0.538858	44.3015	1.47476	44.2407	1.21965		140	79.2466	3.58723		260	80.3553	1.15854		500	80.1161	5.73426
180	14.127	1.05423	31.8591	2.84605	43.6032	0.623968	52.2115	2.11539	53.1362	3.78282		150	86.267	0.602536		270	83.4158	6.07535		510	82.753	1.22501
240	12.5704	0.681588	37.7967	3.83052	49.4975	0.4012	54.618	3.33541	58.047	2.59213		165	88.7181	4.59096		285	84.1184	3.8011		525	85.0745	1.41512
300	12.604	1.01839	33.6729	1.52518	53.224	2.28603	65.0598	4.16639	60.7871	3.5418		180	88.957	1.21782		300	88.0521	1.82531		540	87.3011	1.81305
360	14.7164	0.99664	35.9051	3.55685	57.2384	2.30232	63.4272	3.88001	62.6034	2.22129		210	89.7158	1.48426		330	88.3434	2.43245		570	85.8062	2.85372
480	16.3064	1.0617	38.3809	1.32263	58.193	1.58241	64.6897	4.09322	64.2119	2.19427		240	90.0979	4.2328		360	87.1514	3.82982		600	84.246	1.59256
600	14.9806	2.3318	42.9834	1.55133	59.6381	0.531304	64.0947	1.72648	65.914	2.88415

## Sheet: Fig. 3b-e
Fig. 3b			Fig. 3c			Fig. 3d			Fig. 3e
FRET efficiency (fE)	# of events (fraction of total) FLucNC		FRET efficiency (fE)	# of events (fraction of total) FLucN		FRET efficiency (fE)	# of events (fraction of total) FLucNS		FRET efficiency (fE)	# of events (fraction of total) FLucC
-0.1825	0.000403226		-0.1825	0		-0.1825	0		-0.1825	0
-0.1475	0		-0.1475	0.0011		-0.1475	0.00100637		-0.1475	0.000353607
-0.1125	0.000806452		-0.1125	0		-0.1125	0.00100637		-0.1125	0.000353607
-0.0775	0.00121		-0.0775	0.00221		-0.0775	0.000670916		-0.0775	0
-0.0425	0.00363		-0.0425	0.00442		-0.0425	0.00268366		-0.0425	0.00318
-0.0075	0.01452		-0.0075	0.00442		-0.0075	0.00872191		-0.0075	0.00283
0.0275	0.01573		0.0275	0.00552		0.0275	0.0120765		0.0275	0.00601
0.0625	0.0254		0.0625	0.00773		0.0625	0.00972828		0.0625	0.00495
0.0975	0.05		0.0975	0.00552		0.0975	0.0103992		0.0975	0.00283
0.1325	0.09839		0.1325	0.00331		0.1325	0.00704462		0.1325	0.00354
0.1675	0.13992		0.1675	0.00221		0.1675	0.0140892		0.1675	0.00389
0.2025	0.14839		0.2025	0.00331		0.2025	0.00939282		0.2025	0.00354
0.2375	0.13508		0.2375	0.00442		0.2375	0.0110701		0.2375	0.0046
0.2725	0.10968		0.2725	0.01104		0.2725	0.0184502		0.2725	0.00566
0.3075	0.0879		0.3075	0.02539		0.3075	0.0164374		0.3075	0.00743
0.3425	0.05685		0.3425	0.04636		0.3425	0.0251593		0.3425	0.0046
0.3775	0.0371		0.3775	0.05188		0.3775	0.031533		0.3775	0.00566
0.4125	0.01895		0.4125	0.07064		0.4125	0.0375713		0.4125	0.00566
0.4475	0.0125		0.4475	0.0894		0.4475	0.0506541		0.4475	0.00813
0.4825	0.01169		0.4825	0.11479		0.4825	0.063737		0.4825	0.00778
0.5175	0.00444		0.5175	0.09934		0.5175	0.0838645		0.5175	0.00955
0.5525	0.00403		0.5525	0.0894		0.5525	0.0976182		0.5525	0.01061
0.5875	0.00323		0.5875	0.08499		0.5875	0.0935928		0.5875	0.01273
0.6225	0.00161		0.6225	0.06623		0.6225	0.0744717		0.6225	0.01627
0.6575	0.00323		0.6575	0.0596		0.6575	0.0623952		0.6575	0.02405
0.6925	0.00282		0.6925	0.04525		0.6925	0.0506541		0.6925	0.02935
0.7275	0.00121		0.7275	0.02208		0.7275	0.0369004		0.7275	0.0488
0.7625	0.00161		0.7625	0.00993		0.7625	0.0348876		0.7625	0.07143
0.7975	0.00121		0.7975	0.01545		0.7975	0.0231466		0.7975	0.09406
0.8325	0.00121		0.8325	0.00993		0.8325	0.0184502		0.8325	0.1319
0.8675	0.000403226		0.8675	0.00662		0.8675	0.016102		0.8675	0.1273
0.9025	0.00121		0.9025	0.00773		0.9025	0.0191211		0.9025	0.12058
0.9375	0.00161		0.9375	0.01214		0.9375	0.0107347		0.9375	0.093
0.9725	0.00121		0.9725	0.00773		0.9725	0.00972828		0.9725	0.0587
1.0075	0.000403226		1.0075	0.00552		1.0075	0.0130829		1.0075	0.03536
1.0425	0.00121		1.0425	0.00331		1.0425	0.0130829		1.0425	0.01556
1.0775	0.000403226		1.0775	0		1.0775	0.00536733		1.0775	0.01061
1.1125	0.000403226		1.1125	0.0011		1.1125	0.00201275		1.1125	0.00601
1.1475	0		1.1475	0		1.1475	0.00268366		1.1475	0.00212
1.1825	0.000403226		1.1825	0		1.1825	0.000670916		1.1825	0.00106

## Sheet: Fig. 3f-i
Fig. 3f							Fig. 3g							Fig. 3h							Fig. 3i
FRET efficiency (fE)	Native FLucNC	Spont. 0 h	Spont. 3 h	Spont. 9 h	5 M GuHCl		FRET efficiency (fE)	Native FLucN	Spont. 0 h	Spont. 3 h	Spont. 9 h	5 M GuHCl		FRET efficiency (fE)	Native FLucNS	Spont. 0 h	Spont. 3 h	Spont. 9 h	5 M GuHCl		FRET efficiency (fE)	Native FLucC	Spont. 0 h	Spont. 3 h	Spont. 9 h	5 M GuHCl
-0.1825	0.000403226	0	0	0	0.00223		-0.1825	0	0.00149	0	0	0.00487805		-0.1825	0	0.000243665	0.00071908	0	0.00237982		-0.1825	0	0.000378644	0.000676133	0.000813008	0.000600601
-0.1475	0	0	0	0	0.00534		-0.1475	0.0011	0	0.00149	0	0.00569106		-0.1475	0.00100637	0.000487329	0.000479386	0.000387297	0.000475964		-0.1475	0.000353607	0.000378644	0	0	0.000600601
-0.1125	0.000806452	0	0	0	0.01068		-0.1125	0	0.000745156	0.000742942	0.0015674	0.0121951		-0.1125	0.00100637	0.00146199	0.000479386	0	0.00285578		-0.1125	0.000353607	0	0	0	0.0012012
-0.0775	0.00121	0.000664894	0	0	0.02092		-0.0775	0.00221	0.000745156	0.00149	0.0015674	0.0227642		-0.0775	0.000670916	0.000243665	0.000958773	0.00116189	0.00571157		-0.0775	0	0.00114	0	0.000813008	0.0024024
-0.0425	0.00363	0.00266	0.00804	0	0.07388		-0.0425	0.00442	0.00671	0.00594	0.00626959	0.0780488		-0.0425	0.00268366	0.00560429	0.0035954	0.00503486	0.0218943		-0.0425	0.00318	0.00227	0.0027	0.00406504	0.00660661
-0.0075	0.01452	0.00532	0.00643	0.00278293	0.21184		-0.0075	0.00442	0.00671	0.01114	0.0141066	0.197561		-0.0075	0.00872191	0.00609162	0.0103068	0.00813323	0.052832		-0.0075	0.00283	0.00303	0.00406	0.00325203	0.0138138
0.0275	0.01573	0.01197	0.01447	0.0111317	0.32933		0.0275	0.00552	0.01192	0.00297	0.0117555	0.281707		0.0275	0.0120765	0.00657895	0.00814957	0.00813323	0.111851		0.0275	0.00601	0.00644	0.00811	0.00325203	0.0198198
0.0625	0.0254	0.02061	0.02894	0.0157699	0.19582		0.0625	0.00773	0.01267	0.0104	0.00783699	0.152439		0.0625	0.00972828	0.00633528	0.00862896	0.00697134	0.18277		0.0625	0.00495	0.00644	0.00135	0.00243902	0.0162162
0.0975	0.05	0.03391	0.03939	0.0296846	0.06498		0.0975	0.00552	0.00745	0.00371	0.0039185	0.0646341		0.0975	0.0103992	0.00730994	0.00575264	0.00387297	0.151832		0.0975	0.00283	0.00379	0.00406	0.00487805	0.00960961
0.1325	0.09839	0.03989	0.06431	0.0649351	0.02982		0.1325	0.00331	0.0082	0.01114	0.00626959	0.0284553		0.1325	0.00704462	0.00511696	0.00551294	0.00697134	0.0880533		0.1325	0.00354	0.00265	0.0027	0.00162602	0.0108108
0.1675	0.13992	0.04721	0.07958	0.0992579	0.01113		0.1675	0.00221	0.01043	0.01486	0.00862069	0.0195122		0.1675	0.0140892	0.00609162	0.00862896	0.0108443	0.0666349		0.1675	0.00389	0.00417	0.0027	0.00325203	0.0108108
0.2025	0.14839	0.05785	0.08923	0.12987	0.00668		0.2025	0.00331	0.01267	0.00892	0.00705329	0.0199187		0.2025	0.00939282	0.0109649	0.0112656	0.00968242	0.0509281		0.2025	0.00354	0.00644	0.00541	0.00406504	0.0108108
0.2375	0.13508	0.05053	0.06994	0.112245	0.00579		0.2375	0.00442	0.01937	0.01412	0.0109718	0.0097561		0.2375	0.0110701	0.0102339	0.0127037	0.0158792	0.0385531		0.2375	0.0046	0.00606	0.00541	0.0105691	0.018018
0.2725	0.10968	0.05585	0.06029	0.0890538	0.00178		0.2725	0.01104	0.01937	0.02155	0.0148903	0.0097561		0.2725	0.0184502	0.0114522	0.0143816	0.0158792	0.0333175		0.2725	0.00566	0.00757	0.00609	0.00569106	0.0282282
0.3075	0.0879	0.03723	0.05386	0.0732839	0.00267		0.3075	0.02539	0.01714	0.01709	0.0211599	0.00853658		0.3075	0.0164374	0.0168129	0.0225312	0.0240124	0.0328415		0.3075	0.00743	0.0106	0.01217	0.00813008	0.0402402
0.3425	0.05685	0.04987	0.04984	0.0602968	0.00223		0.3425	0.04636	0.01639	0.026	0.0415361	0.0113821		0.3425	0.0251593	0.0204678	0.0234899	0.0274981	0.0271299		0.3425	0.0046	0.01477	0.00947	0.0130081	0.0540541
0.3775	0.0371	0.04455	0.03778	0.0343228	0.00223		0.3775	0.05188	0.02981	0.0312	0.0423197	0.0097561		0.3775	0.031533	0.0219298	0.0258869	0.0274981	0.0276059		0.3775	0.00566	0.01477	0.01082	0.00813008	0.0852853
0.4125	0.01895	0.04322	0.03537	0.0324675	0.00401		0.4125	0.07064	0.03279	0.04681	0.05721	0.0126016		0.4125	0.0375713	0.0185185	0.0266059	0.0344694	0.0247501		0.4125	0.00566	0.01401	0.01623	0.0130081	0.0990991
0.4475	0.0125	0.04521	0.02653	0.0306122	0.00267		0.4475	0.0894	0.02757	0.05201	0.0705329	0.0134146		0.4475	0.0506541	0.0231481	0.035954	0.0402789	0.0166587		0.4475	0.00813	0.01969	0.01961	0.0260163	0.136336
0.4825	0.01169	0.03923	0.02492	0.0278293	0.00223		0.4825	0.11479	0.038	0.07207	0.0815047	0.00813008		0.4825	0.063737	0.0248538	0.0433845	0.0476375	0.0114231		0.4825	0.00778	0.02083	0.02569	0.0130081	0.131532
0.5175	0.00444	0.03923	0.03457	0.0194805	0.00401		0.5175	0.09934	0.04098	0.06018	0.0822884	0.00731707		0.5175	0.0838645	0.0324074	0.0429051	0.0526723	0.0104712		0.5175	0.00955	0.02423	0.01893	0.0211382	0.0984985
0.5525	0.00403	0.04388	0.03778	0.0176252	0.00134		0.5525	0.0894	0.03875	0.06389	0.0556426	0.00731707		0.5525	0.0976182	0.0372807	0.0476989	0.052285	0.0104712		0.5525	0.01061	0.03067	0.03043	0.0227642	0.0738739
0.5875	0.00323	0.0379	0.02974	0.0148423	0.00178		0.5875	0.08499	0.04694	0.05126	0.0697492	0.00243902		0.5875	0.0935928	0.0387427	0.0450623	0.0530596	0.00713946		0.5875	0.01273	0.03521	0.02772	0.0341463	0.0444444
0.6225	0.00161	0.02593	0.02733	0.0148423	0.000890076		0.6225	0.06623	0.04024	0.05275	0.0603448	0.00162602		0.6225	0.0744717	0.0404483	0.0455417	0.0445391	0.00618753		0.6225	0.01627	0.04089	0.03448	0.0235772	0.0324324
0.6575	0.00323	0.03723	0.0217	0.0185529	0.000445038		0.6575	0.0596	0.03651	0.04383	0.0344828	0.00284553		0.6575	0.0623952	0.0397173	0.0409875	0.0491867	0.00142789		0.6575	0.02405	0.03976	0.04598	0.0447154	0.0204204
0.6925	0.00282	0.03391	0.01768	0.0111317	0.00134		0.6925	0.04525	0.04322	0.0416	0.0454545	0.00162602		0.6925	0.0506541	0.0387427	0.0397891	0.041828	0.00142789		0.6925	0.02935	0.05036	0.05815	0.0495935	0.00840841
0.7275	0.00121	0.02394	0.01608	0.0148423	0.000890076		0.7275	0.02208	0.04918	0.0312	0.0321317	0.00203252		0.7275	0.0369004	0.044347	0.0405081	0.0340821	0.00285578		0.7275	0.0488	0.05755	0.05274	0.0666667	0.00840841
0.7625	0.00161	0.02593	0.01768	0.0102041	0.000890076		0.7625	0.00993	0.04545	0.03789	0.0258621	0		0.7625	0.0348876	0.0462963	0.0438639	0.0387297	0		0.7625	0.07143	0.06929	0.08384	0.0699187	0.00780781
0.7975	0.00121	0.0266	0.01367	0.00927644	0.000890076		0.7975	0.01545	0.04396	0.0312	0.0203762	0.000813008		0.7975	0.0231466	0.04654	0.0407478	0.0422153	0.00285578		0.7975	0.09406	0.07573	0.08925	0.0902439	0.0036036
0.8325	0.00121	0.01995	0.01849	0.0111317	0.000445038		0.8325	0.00993	0.04471	0.03418	0.031348	0.00203252		0.8325	0.0184502	0.0519006	0.0455417	0.0445391	0.000951928		0.8325	0.1319	0.07686	0.08993	0.101626	0.0018018
0.8675	0.000403226	0.01795	0.01367	0.00927644	0		0.8675	0.00662	0.04098	0.02675	0.0211599	0		0.8675	0.016102	0.0540936	0.0436242	0.0336948	0.00142789		0.8675	0.1273	0.07989	0.08925	0.108943	0.0024024
0.9025	0.00121	0.01795	0.00804	0.0111317	0		0.9025	0.00773	0.04471	0.02749	0.0282132	0.000406504		0.9025	0.0191211	0.0553119	0.0397891	0.0472502	0		0.9025	0.12058	0.06664	0.06491	0.0772358	0
0.9375	0.00161	0.01662	0.01286	0.00927644	0		0.9375	0.01214	0.05142	0.03195	0.0227273	0.000406504		0.9375	0.0107347	0.0553119	0.0429051	0.0364059	0.00237982		0.9375	0.093	0.07081	0.05544	0.0642276	0
0.9725	0.00121	0.01729	0.01206	0.00463822	0		0.9725	0.00773	0.05142	0.03418	0.0172414	0		0.9725	0.00972828	0.0635965	0.0469799	0.041828	0.000951928		0.9725	0.0587	0.0621	0.04192	0.0479675	0
1.0075	0.000403226	0.0133	0.00884	0.00927644	0		1.0075	0.00552	0.04396	0.0364	0.0148903	0		1.0075	0.0130829	0.0521443	0.0469799	0.0344694	0		1.0075	0.03536	0.03521	0.03516	0.0268293	0.000600601
1.0425	0.00121	0.00997	0.01447	0.000927644	0		1.0425	0.00331	0.03949	0.02749	0.015674	0		1.0425	0.0130829	0.0521443	0.0426654	0.0271108	0		1.0425	0.01556	0.02613	0.02637	0.0162602	0.0012012
1.0775	0.000403226	0.00465	0.00643	0	0		1.0775	0	0.01267	0.0104	0.0101881	0		1.0775	0.00536733	0.0302144	0.0203739	0.0170411	0.000475964		1.0775	0.01061	0.0106	0.00473	0.00731707	0
1.1125	0.000403226	0.00133	0	0	0.000445038		1.1125	0.0011	0.00373	0.00223	0.0015674	0		1.1125	0.00201275	0.0121832	0.0100671	0.0100697	0		1.1125	0.00601	0.00151	0.01014	0.000813008	0
1.1475	0	0.000664894	0	0	0.000445038		1.1475	0	0.000745156	0.000742942	0.000783699	0		1.1475	0.00268366	0.00389864	0.00335571	0.00271108	0.000475964		1.1475	0.00212	0.000757289	0.0027	0	0
1.1825	0.000403226	0	0	0	0		1.1825	0	0.000745156	0.000742942	0.000783699	0		1.1825	0.000670916	0.000730994	0.00119847	0.00154919	0		1.1825	0.00106	0.000378644	0.000676133	0	0

## Sheet: Fig. 3j, k
Fig. 3j			Fig. 3k
FRET efficiency (fE)	# of events (fraction of total) FLuc190		FRET efficiency (fE)	Native FLuc190	Spont. 0 h	5 M GuHCl
-0.1825	0.000462642		-0.1825	0.000462642	0	0.00393258
-0.1475	0.000693963		-0.1475	0.000693963	0	0.00505618
-0.1125	0.0011566		-0.1125	0.0011566	0	0.00589888
-0.0775	0.00254453		-0.0775	0.00254453	0.00125052	0.0154494
-0.0425	0.00786491		-0.0425	0.00786491	0.00375156	0.0365169
-0.0075	0.0108721		-0.0075	0.0108721	0.00917049	0.0668539
0.0275	0.0108721		0.0275	0.0108721	0.00500208	0.142697
0.0625	0.00786491		0.0625	0.00786491	0.00666945	0.191011
0.0975	0.00740227		0.0975	0.00740227	0.0041684	0.197753
0.1325	0.0067083		0.1325	0.0067083	0.00166736	0.127528
0.1675	0.00647698		0.1675	0.00647698	0.00333472	0.0741573
0.2025	0.00809623		0.2025	0.00809623	0.00125052	0.041573
0.2375	0.00508906		0.2375	0.00508906	0.00333472	0.025
0.2725	0.00786491		0.2725	0.00786491	0.00500208	0.0120787
0.3075	0.0067083		0.3075	0.0067083	0.00125052	0.0115169
0.3425	0.00601434		0.3425	0.00601434	0.00250104	0.0109551
0.3775	0.0055517		0.3775	0.0055517	0.00250104	0.00617978
0.4125	0.0055517		0.4125	0.0055517	0.00375156	0.00533708
0.4475	0.00809623		0.4475	0.00809623	0.0041684	0.00449438
0.4825	0.00832755		0.4825	0.00832755	0.00833681	0.00224719
0.5175	0.0099468		0.5175	0.0099468	0.00958733	0.00224719
0.5525	0.01226		0.5525	0.01226	0.0141726	0.00252809
0.5875	0.0201249		0.5875	0.0201249	0.0179241	0.00196629
0.6225	0.0286838		0.6225	0.0286838	0.0329304	0.0011236
0.6575	0.0423317		0.6575	0.0423317	0.0508545	0.00140449
0.6925	0.0724034		0.6925	0.0724034	0.0729471	0.0011236
0.7275	0.102706		0.7275	0.102706	0.11088	0.000561798
0.7625	0.116817		0.7625	0.116817	0.121301	0
0.7975	0.118205		0.7975	0.118205	0.117966	0.000280899
0.8325	0.108721		0.8325	0.108721	0.106711	0.000842697
0.8675	0.0811936		0.8675	0.0811936	0.0771155	0
0.9025	0.0515845		0.9025	0.0515845	0.0621092	0.0011236
0.9375	0.0409438		0.9375	0.0409438	0.0433514	0.000561798
0.9725	0.030303		0.9725	0.030303	0.0379325	0
1.0075	0.0182743		1.0075	0.0182743	0.0254273	0
1.0425	0.0124913		1.0425	0.0124913	0.0191747	0
1.0775	0.00485774		1.0775	0.00485774	0.00833681	0
1.1125	0.00231321		1.1125	0.00231321	0.00333472	0
1.1475	0.0011566		1.1475	0.0011566	0	0
1.1825	0.000462642		1.1825	0.000462642	0.00041684	0

## Sheet: Fig. 4a-e
Fig. 4a						Fig. 4b						Fig. 4c						Fig. 4d						Fig. 4e
FRET efficiency (fE)	Native FLucNC	K-bound	GrpE 0 min	GrpE 60 min		FRET efficiency (fE)	Native FLucN	K-bound	GrpE 0 min	GrpE 60 min		FRET efficiency (fE)	Native FLucNS	K-bound	GrpE 0 min	GrpE 60 min		FRET efficiency (fE)	Native FLucC	K-bound	GrpE 0 min	GrpE 60 min		FRET efficiency (fE)	Native FLucNC	Spont. MF	MF + KJ-ATP	MF + KJ-ATP + GrpE
-0.1825	0.000403226	0.000749625	0	0.000564493		-0.1825	0.000282406	0.0071	0	0.000339098		-0.1825	0	0.00210084	0.00128041	0.00338524		-0.1825	0	0.00113	0	0		-0.1825	0	0	0.00133	0
-0.1475	0	0.003	0.000650195	0.000282247		-0.1475	0.000564812	0.01014	0	0.00102		-0.1475	0.00100637	0.00840336	0.00128041	0.0013541		-0.1475	0.000353607	0	0.00173	0.000390778		-0.1475	0	0	0.00199	0
-0.1125	0.000806452	0.006	0	0.00084674		-0.1125	0.000564812	0.01724	0.00541	0.00102		-0.1125	0.00100637	0.00140056	0.00384123	0.00406229		-0.1125	0.000353607	0.00113	0	0.000390778		-0.1125	0	0	0.00531	0.00134
-0.0775	0.00121	0.01574	0.0013	0.00141		-0.0775	0.00141	0.02941	0.0036	0.00271		-0.0775	0.000670916	0.0168067	0.00384123	0.0108328		-0.0775	0	0.0045	0	0.000781555		-0.0775	0	0	0.01194	0.000667557
-0.0425	0.00363	0.06147	0.0078	0.0048		-0.0425	0.0048	0.07606	0.01171	0.00373		-0.0425	0.00268366	0.0483193	0.00768246	0.0128639		-0.0425	0.00318	0.00676	0.00691	0.00313		-0.0425	0	0	0.06403	0.00267
-0.0075	0.01452	0.1979	0.02991	0.01327		-0.0075	0.00932	0.1785	0.02613	0.01356		-0.0075	0.00872191	0.141457	0.0371319	0.0297901		-0.0075	0.00283	0.02027	0.01036	0.0086		-0.0075	0.00524628	0.00797	0.19343	0.00868
0.0275	0.01573	0.25187	0.02601	0.02456		0.0275	0.00819	0.20791	0.02703	0.01424		0.0275	0.0120765	0.192577	0.056338	0.0318213		0.0275	0.00601	0.01802	0.01295	0.00938		0.0275	0.0180705	0.01014	0.22196	0.01001
0.0625	0.0254	0.1072	0.03381	0.03161		0.0625	0.00762	0.09533	0.01712	0.00916		0.0625	0.00972828	0.111345	0.0384123	0.0162492		0.0625	0.00495	0.00901	0.00518	0.00391		0.0625	0.0233168	0.02246	0.08062	0.0287
0.0975	0.05	0.04873	0.04811	0.05927		0.0975	0.00537	0.04665	0.00631	0.00509		0.0975	0.0103992	0.0609244	0.0345711	0.014218		0.0975	0.00283	0.01577	0.00604	0.00547		0.0975	0.0467794	0.02609	0.04778	0.06008
0.1325	0.09839	0.03223	0.08127	0.1002		0.1325	0.00282	0.01623	0.00721	0.00271		0.1325	0.00704462	0.0406162	0.0153649	0.014218		0.1325	0.00354	0.00676	0.00432	0.0043		0.1325	0.0779656	0.03623	0.03451	0.09079
0.1675	0.13992	0.02249	0.10208	0.14056		0.1675	0.00311	0.01623	0.0045	0.00576		0.1675	0.0140892	0.0273109	0.0140845	0.00947867		0.1675	0.00389	0.02027	0.00777	0.00391		0.1675	0.129846	0.03551	0.04114	0.12083
0.2025	0.14839	0.02624	0.12614	0.14282		0.2025	0.00621	0.00811	0.00721	0.00441		0.2025	0.00939282	0.0231092	0.0192061	0.0148951		0.2025	0.00354	0.01689	0.01295	0.00313		0.2025	0.155785	0.0442	0.05242	0.14553
0.2375	0.13508	0.03223	0.10468	0.12532		0.2375	0.00847	0.00811	0.0045	0.0061		0.2375	0.0110701	0.0196078	0.0140845	0.0121869		0.2375	0.0046	0.01351	0.0095	0.00469		0.2375	0.153162	0.04638	0.03915	0.13084
0.2725	0.10968	0.02399	0.08843	0.10217		0.2725	0.01412	0.00609	0.01532	0.01085		0.2725	0.0184502	0.0189076	0.0140845	0.0189573		0.2725	0.00566	0.02815	0.00864	0.00469		0.2725	0.120956	0.04855	0.03218	0.10681
0.3075	0.0879	0.01499	0.06047	0.07762		0.3075	0.01638	0.00811	0.01441	0.02001		0.3075	0.0164374	0.0147059	0.0140845	0.0236967		0.3075	0.00743	0.02815	0.00864	0.00508		0.3075	0.0890411	0.05652	0.02522	0.0741
0.3425	0.05685	0.02324	0.05137	0.0477		0.3425	0.02852	0.0071	0.01712	0.02543		0.3425	0.0251593	0.0161064	0.0256082	0.0318213		0.3425	0.0046	0.0259	0.00518	0.00625		0.3425	0.0597493	0.03696	0.01792	0.05541
0.3775	0.0371	0.01199	0.03186	0.03048		0.3775	0.04631	0.01014	0.02973	0.03154		0.3775	0.031533	0.00980392	0.0204866	0.0392688		0.3775	0.00566	0.04279	0.00864	0.00547		0.3775	0.0359953	0.0471	0.01393	0.03471
0.4125	0.01895	0.01274	0.02601	0.01693		0.4125	0.05676	0.00811	0.03874	0.05426		0.4125	0.0375713	0.017507	0.0435339	0.0433311		0.4125	0.00566	0.02027	0.0095	0.00625		0.4125	0.023754	0.03913	0.01062	0.02203
0.4475	0.0125	0.009	0.02146	0.01298		0.4475	0.08218	0.01116	0.03694	0.06375		0.4475	0.0506541	0.0168067	0.0460947	0.056872		0.4475	0.00813	0.04167	0.01123	0.00664		0.4475	0.0136986	0.03986	0.01128	0.01802
0.4825	0.01169	0.00825	0.0143	0.00819		0.4825	0.09799	0.01217	0.04775	0.07596		0.4825	0.063737	0.0161064	0.0460947	0.0744753		0.4825	0.00778	0.02928	0.00777	0.00821		0.4825	0.0116584	0.04565	0.00863	0.01068
0.5175	0.00444	0.009	0.01756	0.00819		0.5175	0.09291	0.00811	0.05045	0.08138		0.5175	0.0838645	0.0161064	0.0550576	0.070413		0.5175	0.00955	0.03716	0.01468	0.0086		0.5175	0.00553774	0.03623	0.00962	0.01135
0.5525	0.00403	0.0045	0.0143	0.00564		0.5525	0.09517	0.01217	0.05405	0.07358		0.5525	0.0976182	0.0287115	0.0448143	0.0751523		0.5525	0.01061	0.03153	0.01554	0.0125		0.5525	0.00539201	0.05	0.01029	0.00668
0.5875	0.00323	0.006	0.01235	0.00452		0.5875	0.08529	0.0142	0.04324	0.0685		0.5875	0.0935928	0.0161064	0.0537772	0.0670278		0.5875	0.01273	0.03941	0.01554	0.01407		0.5875	0.00408044	0.03913	0.0073	0.00935
0.6225	0.00161	0.006	0.00845	0.00452		0.6225	0.0754	0.01217	0.05676	0.05832		0.6225	0.0744717	0.0168067	0.0665813	0.0663507		0.6225	0.01627	0.03378	0.02677	0.01602		0.6225	0.00335179	0.04565	0.00431	0.00601
0.6575	0.00323	0.00525	0.0078	0.00367		0.6575	0.05818	0.00507	0.04144	0.04578		0.6575	0.0623952	0.0203081	0.0512164	0.0507786		0.6575	0.02405	0.03378	0.02245	0.02267		0.6575	0.00204022	0.03116	0.00564	0.00134
0.6925	0.00282	0.0045	0.00845	0.00367		0.6925	0.04575	0.01116	0.02162	0.04883		0.6925	0.0506541	0.0112045	0.0332907	0.0399458		0.6925	0.02935	0.03041	0.04491	0.03283		0.6925	0.00218595	0.03841	0.00464	0.000667557
0.7275	0.00121	0.003	0.01235	0.0031		0.7275	0.03417	0.01623	0.02703	0.04137		0.7275	0.0369004	0.00910364	0.0384123	0.0304672		0.7275	0.0488	0.04054	0.05268	0.04103		0.7275	0.00218595	0.02536	0.00332	0.00334
0.7625	0.00161	0.006	0.00585	0.00169		0.7625	0.02683	0.01217	0.04595	0.03764		0.7625	0.0348876	0.00840336	0.021767	0.027759		0.7625	0.07143	0.04505	0.05786	0.0676		0.7625	0.00043719	0.02609	0.00531	0.00801
0.7975	0.00121	0.00375	0.0026	0.00254		0.7975	0.01864	0.01623	0.03423	0.02916		0.7975	0.0231466	0.0147059	0.0192061	0.0223426		0.7975	0.09406	0.03604	0.08031	0.09066		0.7975	0.00131157	0.02391	0.00498	0.00467
0.8325	0.00121	0.009	0.0052	0.00226		0.8325	0.01723	0.01014	0.03514	0.02679		0.8325	0.0184502	0.0105042	0.0230474	0.0169262		0.8325	0.1319	0.05518	0.1019	0.10668		0.8325	0.000874381	0.02754	0.00398	0.00401
0.8675	0.000403226	0.003	0.0091	0.00226		0.8675	0.01412	0.01217	0.03874	0.02408		0.8675	0.016102	0.00840336	0.0243278	0.014218		0.8675	0.1273	0.05405	0.09931	0.12466		0.8675	0.00116584	0.01812	0.00398	0.00334
0.9025	0.00121	0.00525	0.0052	0.00339		0.9025	0.00678	0.0142	0.03694	0.01899		0.9025	0.0191211	0.00910364	0.0204866	0.0101557		0.9025	0.12058	0.05968	0.09845	0.12896		0.9025	0.0014573	0.02319	0.00199	0.00134
0.9375	0.00161	0.00375	0.0052	0.00254		0.9375	0.00621	0.01217	0.03694	0.0234		0.9375	0.0107347	0.00770308	0.0243278	0.00677048		0.9375	0.093	0.05743	0.08549	0.10043		0.9375	0.000874381	0.01594	0.00332	0.00134
0.9725	0.00121	0.0075	0.00845	0.00169		0.9725	0.00734	0.02434	0.04234	0.01899		0.9725	0.00972828	0.0035014	0.0192061	0.0121869		0.9725	0.0587	0.04279	0.05613	0.07112		0.9725	0.000728651	0.01377	0.00365	0.00401
1.0075	0.000403226	0.006	0.00585	0.00282		1.0075	0.00537	0.01318	0.03694	0.02136		1.0075	0.0130829	0.00490196	0.0166453	0.00609343		1.0075	0.03536	0.02365	0.04059	0.034		1.0075	0.0014573	0.01667	0.00498	0.00467
1.0425	0.00121	0.00375	0.00585	0.00113		1.0425	0.00367	0.01116	0.04144	0.01594		1.0425	0.0130829	0.00630252	0.00896287	0.00812458		1.0425	0.01556	0.01351	0.02677	0.02267		1.0425	0.000874381	0.01594	0.00332	0.00334
1.0775	0.000403226	0.00225	0.0052	0.00339		1.0775	0.00311	0.0071	0.02072	0.00882		1.0775	0.00536733	0.00140056	0.00768246	0.00677048		1.0775	0.01061	0.00563	0.01295	0.00821		1.0775	0.00043719	0.0058	0.00265	0.00134
1.1125	0.000403226	0.000749625	0.0026	0.00084674		1.1125	0.00198	0.00406	0.00991	0.00339		1.1125	0.00201275	0.00280112	0.00896287	0.00203114		1.1125	0.00601	0.00676	0.00691	0.00391		1.1125	0.00014573	0.000724638	0.000995355	0.002
1.1475	0	0	0.000650195	0.000282247		1.1475	0.000564812	0.00203	0.00541	0.00203		1.1475	0.00268366	0	0.00384123	0.0013541		1.1475	0.00212	0.00225	0.00259	0.00195		1.1475	0.00029146	0	0	0.000667557
1.1825	0.000403226	0.000749625	0.0013	0.000282247		1.1825	0.000282406	0.00203	0	0		1.1825	0.000670916	0	0.00128041	0.0013541		1.1825	0.00106	0.00113	0.000863558	0.000781555		1.1825	0	0	0.000331785	0.000667557

## Sheet: Fig. 6b
Peptide	% native at 10 s	s.d. (n=3)
7-26	53.2522	0.720285
46-53	68.1641	8.98367
57-61	58.1661	7.17252
67-80	38.5721	1.78156
100-107	31.8977	0.912674
118-127	21.6755	0.292166
128-147	43.5242	0.32916
168-179	78.8296	0.551826
168-180	67.4617	3.43971
178-186	68.659	3.89848
180-186	67.4595	1.27196
187-194	36.2919	0.766948
217-230	37.8629	1.7384
229-238	46.8762	2.15562
239-250	45.1305	2.94307
273-279	30.9361	0.500639
273-280	30.2339	1.33639
280-286	33.6821	2.69196
301-309	58.8567	0.723409
310-326	52.8714	3.20213
351-369	49.3712	1.25381
372-390	49.0727	2.925
391-400	40.5771	0.67024
411-422	60.8823	2.10454
411-425	44.9002	0.694511
412-422	40.5872	1.61974
412-425	42.4581	1.12583
433-441	130.526	4.67606
484-500	105.454	1.22924
485-497	147.169	6.44281
485-500	92.8837	5.35092
501-518	63.0549	1.52851
502-518	64.0269	2.24813
519-530	306.386	1.63492
519-532	260.188	4.54172
519-537	181.209	2.33077
531-539	93.6138	10.3545
538-550	70.6832	1.2961

## Sheet: Fig. 7
Time (min)	Average KJ-ATP+D-Fluc …+GrpE (%)	s.d. (n=3) (%)		Time (min)	Average KJ-ATP+D-Fluc …+GrpE ...+NR (%)	s.d. (n=3) (%)		Time (min)	Average KJ-ATP+NR …+D-Fluc ...+GrpE (%)	s.d. (n=3) (%)		Time (min)	Average KJ-ATP+D-FLuc …+NR ...+GrpE (%)	s.d. (n=3) (%)
1	5.23975	0.469239		6	48.372	8.09836		1	0.368039	0.0761692		1	6.33398	1.39082
3	24.0634	1.06311		10	54.762	6.5451		3	1.51197	0.0313832		2	8.93041	1.1746
5	38.3915	4.6131		15	58.2383	2.35128		5	3.43533	0.357333		3	10.7825	1.0899
7.5	58.7882	4.13918		20	58.8728	3.98106		10	6.9608	0.42727		5	14.3683	1.96254
10	65.6299	1.93671		30	62.4678	2.5372		15	9.99207	0.244515		10	18.5521	2.21428
15	79.7305	2.8587		45	61.7884	4.11651		20	11.9054	0.328654		15	21.4203	1.66088
20	82.192	3.6857		60	68.7986	5.23432		30	16.1236	1.03146		20	26.504	2.41207
30	82.2935	2.94814		90	68.545	3.3404		45	21.8552	2.14442		30	29.4533	2.00052
45	90.0724	4.54948		120	64.3259	4.28565		60	25.5876	1.6117		45	31.4068	2.01137
90	85.8359	3.43584						120	35.3246	1.23096		60	34.552	2.97538
120	83.8302	6.22236						180	37.6778	0.652248		120	42.4476	2.53782
								240	43.7136	2.88106		180	46.9532	4.58663
								300	43.8151	0.250095		240	50.0142	2.90656
								480	46.1876	2.92212		300	47.3928	2.83649
												480	46.814	5.7963

## Sheet: Fig. 8a
Time (min)	Average Ass. (%)	s.d. (n=3) (%)		Time (min)	Average Spont. (%)	s.d. (n=3) (%)		Time (min)	Average N-FLuc/ATP (%)	s.d. (n=3) (%)		Time (min)	Average N-FLuc + KJE-ATP 0 h (%)	s.d. (n=3) (%)		Time (min)	Average N-FLuc + KJE-ATP 1 h (%)	s.d. (n=3) (%)		Time (min)	Average Spont. + KJE-ATP 1 h (%)	s.d. (n=3) (%)
2	30.751	9.51328		5	4.1691	0.564278		0	100	0		0	100	0		60	61.1098	4.0448		60	13.0891	1.69314
3	42.8751	7.23368		10	5.976	1.06443		5	94.3276	3.25621		5	94.5645	2.31457		62.5	72.7924	4.9222		62.5	31.5783	1.19256
5	56.9815	2.35852		15	7.57584	0.709823		10	87.7151	1.92936		10	89.4809	4.81465		65	81.6719	2.93198		65	50.3349	4.51592
7	66.3232	3.64593		20	8.25942	0.203517		15	84.4039	3.92546		15	94.5128	1.91196		70	88.9708	3.61181		70	69.0945	5.6948
10	78.2851	5.73227		30	9.61787	0.874403		20	82.3192	2.62579		20	89.915	3.51025		75	91.1532	4.0681		75	76.6444	5.30297
15	83.2364	6.38677		45	11.3993	1.55088		30	78.4353	7.51809		30	89.9559	11.5606		80	90.946	5.50235		80	76.7761	2.23608
20	81.4457	8.48316		60	13.0891	1.69314		45	65.7406	2.5234		45	90.2364	10.0735		90	90.6364	6.43922		90	78.4778	5.19759
30	86.5592	5.59455		90	15.6938	2.66242		60	61.1098	4.0448		60	88.8128	7.62122		105	89.7614	4.48694		105	81.4934	3.63908
45	84.5891	9.21079		120	17.0081	3.40864		90	53.0906	4.93425		90	91.0065	8.19179		120	87.0047	5.27459		120	81.4172	2.89123
60	85.4468	5.13942		180	17.7157	3.23159		120	47.2645	6.08732		120	88.1342	9.16706		180	82.0828	7.31037		180	76.4971	4.92212
90	80.9209	8.71219						180	36.0385	5.00622		180	81.3825	8.70565
120	85.7426	4.12584
180	79.2359	6.17854

## Sheet: Fig. 8b
FRET efficiency (fE)	N-FLucNC (37 oC)	N-FLucNC + KJ-ATP 0 min	N-FLucNC + KJ-ATP 90 min	N-FLucNC + KJ-ATP 90 min + GrpE
-0.1825	0.00190961	0.000312891	0.00221117	0.00074599
-0.1475	0	0.00125156	0.00552792	0.000372995
-0.1125	0.00190961	0.00187735	0.0066335	0.00111899
-0.0775	0.00127307	0.0034418	0.0187949	0.00111899
-0.0425	0.00318269	0.0147059	0.0812604	0.00298396
-0.0075	0.0184596	0.0381727	0.253731	0.0182768
0.0275	0.0299173	0.0594493	0.305694	0.0380455
0.0625	0.0311903	0.0347309	0.092869	0.0350615
0.0975	0.0362826	0.0547559	0.0403538	0.0581872
0.1325	0.0496499	0.0901126	0.0226645	0.101455
0.1675	0.0388288	0.139862	0.0221117	0.130175
0.2025	0.0553787	0.165207	0.02377	0.141738
0.2375	0.0445576	0.136421	0.0199005	0.12458
0.2725	0.0420115	0.0879224	0.0254284	0.0865349
0.3075	0.0337365	0.0697747	0.0116086	0.0660201
0.3425	0.0432845	0.0334793	0.010503	0.0432674
0.3775	0.0337365	0.020025	0.010503	0.0272286
0.4125	0.034373	0.0125156	0.00497512	0.0201417
0.4475	0.0337365	0.00844806	0.00442233	0.0115628
0.4825	0.034373	0.00438048	0.00497512	0.00820589
0.5175	0.0311903	0.0034418	0.00331675	0.0108169
0.5525	0.0305538	0.00250313	0.00276396	0.0078329
0.5875	0.0330999	0.00187735	0.00386954	0.00484894
0.6225	0.0318269	0.00156446	0.00331675	0.00708691
0.6575	0.0299173	0.000625782	0.00110558	0.00596792
0.6925	0.034373	0.00125156	0.00165837	0.00447594
0.7275	0.026098	0.00219024	0.00331675	0.0074599
0.7625	0.0280076	0.000938673	0.000552792	0.00372995
0.7975	0.0229153	0.000938673	0.00165837	0.00372995
0.8325	0.0267346	0.00156446	0.000552792	0.00335696
0.8675	0.0114577	0.00125156	0.000552792	0.00074599
0.9025	0.0197327	0.000625782	0.00110558	0.00522193
0.9375	0.0229153	0.000938673	0.00221117	0.00223797
0.9725	0.0273711	0.000938673	0.00165837	0.00335696
1.0075	0.0140038	0.000312891	0	0.00372995
1.0425	0.0171865	0.00125156	0.000552792	0.00223797
1.0775	0.0114577	0	0.00221117	0.00372995
1.1125	0.00891152	0.000625782	0.000552792	0.00074599
1.1475	0.00318269	0.000312891	0.000552792	0.00111899
1.1825	0.00127307	0	0.000552792	0.00074599

[truncated: 9 more sheets: Supplementay Fig. 1a-e, Supplementay Fig. 2a-h, Supplementary Fig. 3a, b, Supplementay Fig. 4a-c, Supplementary Fig. 5a, b, Supplementary Fig. 6, Supplementary Fig. 8a-c, Supplementary Fig. 9a, b, Supplementary Fig. 10]
